# Supplementary material for: β-K3Fe(MoO4)2Mo2O7
Source: Acta Crystallogr Sect E Struct Rep Online. 2014 Jun 11;70(Pt 7):i38. doi: 10.1107/S1600536814013087 (PMC4120611; doi:10.1107/S1600536814013087)
Supplement: Supplementary file 1 [file e-70-00i38-sup1.cif]

##############################################################################
#                                                                            #
# This CIF contains the data in a paper accepted for publication in          #
# Acta Crystallographica Section E. It conforms to the requirements of       #
# Notes for Authors for Acta Crystallographica Section E, and has been       #
# peer reviewed under the auspices of the IUCr Commission on Journals.       #
#                                                                            #
# Full details of the Crystallographic Information File format               #
# are given in the paper "The Crystallographic Information File (CIF):       #
# a New Standard Archive File for Crystallography" by S. R. Hall, F. H.      #
# Allen and I. D. Brown [Acta Cryst. (1991), A47, 655-685].                  #
#                                                                            #
# The current version of the core CIF dictionary is obtainable from          #
# ftp://ftp.iucr.org/pub/cif_core.dic.                                       #
#                                                                            #
# Software is freely available for graphical display of the structure(s)     #
# in this CIF. For information consult the CIF software page                 #
# http://www.iucr.org/resources/cif/software.                                #
#                                                                            #
# This file may be used for bona fide research purposes within the           #
# scientific community so long as proper attribution is given to the journal # 
# article from which it was obtained.                                        #
#                                                                            #
##############################################################################
data_I
_audit_creation_method     SHELXL-97
_journal_date_recd_electronic     2014-05-09
_journal_date_accepted     2014-06-05
_journal_name_full     'Acta Crystallographica, Section E'
_journal_year     2014
_journal_volume     70
_journal_issue      7
_journal_page_first     i38
_journal_page_last     i38
_journal_paper_category     QI
_journal_paper_doi     10.1107/S1600536814013087
_journal_coeditor_code     WM5025
_publ_contact_author_name     'Dr. A. Souilem'
_publ_contact_author_address
;
Laboratoire de Mat\'eriaux et Cristallochimie
Facult\'e des Sciences de Tunis
Universit\'e de Tunis ElManar
2092 Manar II Tunis
Tunisia
;
_publ_contact_author_email     'souilem_amira@yahoo.fr'
_publ_contact_author_fax     '216 71 88 34 24'
_publ_contact_author_phone     '216 71 87 26 00'
_publ_section_title
;
\b-K~3~Fe(MoO~4~)~2~Mo~2~O~7~
;
loop_
    _publ_author_name
    _publ_author_address
    'Souilem, Amira'
;
Laboratoire de Mat\'eriaux et Cristallochimie
Facult\'e des Sciences de Tunis
Universit\'e de Tunis ElManar
2092 Manar II Tunis
Tunisia
;
    'Zid, Mohamed Faouzi'
;
Laboratoire de Mat\'eriaux et Cristallochimie
Facult\'e des Sciences de Tunis
Universit\'e de Tunis ElManar
2092 Manar II Tunis
Tunisia
;
    'Driss, Ahmed'
;
Laboratoire de Mat\'eriaux et Cristallochimie
Facult\'e des Sciences de Tunis
Universit\'e de Tunis ElManar
2092 Manar II Tunis
Tunisia
;
_database_code_depnum_ccdc_archive     'CCDC 1006924'
_chemical_name_systematic
;
Tripotassium iron(III) bis(orthomolybdate) dimolybdate
;
_chemical_name_common     ?
_chemical_formula_moiety     'Fe K3 Mo4 O15'
_chemical_formula_sum     'Fe K3 Mo4 O15'
_chemical_formula_iupac     'K3 Fe (Mo O4)2 Mo2 O7'
_chemical_formula_weight     796.91
_chemical_melting_point     ?
_symmetry_cell_setting     monoclinic
_symmetry_space_group_name_H-M     'C 2/m'
_symmetry_space_group_name_Hall     '-C 2y'
loop_
    _symmetry_equiv_pos_as_xyz
    'x, y, z'
    '-x, y, -z'
    'x+1/2, y+1/2, z'
    '-x+1/2, y+1/2, -z'
    '-x, -y, -z'
    'x, -y, z'
    '-x+1/2, -y+1/2, -z'
    'x+1/2, -y+1/2, z'
_cell_length_a     32.873(2)
_cell_length_b     5.7137(7)
_cell_length_c     7.9177(9)
_cell_angle_alpha     90.00
_cell_angle_beta     91.143(8)
_cell_angle_gamma     90.00
_cell_volume     1486.9(3)
_cell_formula_units_Z     4
_cell_measurement_reflns_used     25
_cell_measurement_theta_min     11
_cell_measurement_theta_max     15
_cell_measurement_temperature     298(2)
_exptl_crystal_description     prism
_exptl_crystal_colour     green
_exptl_crystal_size_max     0.36
_exptl_crystal_size_mid     0.22
_exptl_crystal_size_min     0.18
_exptl_crystal_density_diffrn     3.560
_exptl_crystal_density_meas     ?
_exptl_crystal_density_method     'not measured'
_exptl_crystal_F_000     1484
_exptl_absorpt_coefficient_mu     5.146
_exptl_absorpt_correction_type     psi-scan
_exptl_absorpt_process_details     '(North <i>et al.</i>, 1968)'
_exptl_absorpt_correction_T_min     0.2855
_exptl_absorpt_correction_T_max     0.4884
_exptl_special_details     ?
_diffrn_ambient_temperature     298(2)
_diffrn_radiation_type     MoK\a
_diffrn_radiation_wavelength     0.71073
_diffrn_radiation_source     'fine-focus sealed tube'
_diffrn_radiation_monochromator     graphite
_diffrn_measurement_device_type     'Enraf--Nonius CAD-4'
_diffrn_measurement_method     \w/2\q
_diffrn_detector_area_resol_mean     ?
_diffrn_reflns_number     3443
_diffrn_reflns_av_R_equivalents     0.0282
_diffrn_reflns_av_sigmaI/netI     0.0279
_diffrn_reflns_theta_min     2.48
_diffrn_reflns_theta_max     26.97
_diffrn_reflns_theta_full     26.97
_diffrn_measured_fraction_theta_max     0.998
_diffrn_measured_fraction_theta_full     0.998
_diffrn_reflns_limit_h_min     -41
_diffrn_reflns_limit_h_max     41
_diffrn_reflns_limit_k_min     -1
_diffrn_reflns_limit_k_max     7
_diffrn_reflns_limit_l_min     -10
_diffrn_reflns_limit_l_max     5
_diffrn_standards_number     2
_diffrn_standards_interval_time     120
_diffrn_standards_decay_%     1.3
loop_
    _diffrn_standard_refln_index_h
    _diffrn_standard_refln_index_k
    _diffrn_standard_refln_index_l
    0 4 0
    0 2 4
_refine_special_details
;
Refinement of <i>F</i>^2^ against ALL reflections. The weighted <i>R</i>-factor
<i>wR</i> and goodness of fit <i>S</i> are based on <i>F</i>^2^, conventional
<i>R</i>-factors <i>R</i> are based on <i>F</i>, with <i>F</i> set to zero for
negative <i>F</i>^2^. The threshold expression of <i>F</i>^2^ >
\s(<i>F</i>^2^) is used only for calculating <i>R</i>-factors(gt) <i>etc</i>.
and is not relevant to the choice of reflections for refinement.
<i>R</i>-factors based on <i>F</i>^2^ are statistically about twice as large
as those based on <i>F</i>, and <i>R</i>- factors based on ALL data will be
even larger.
;
_reflns_number_total     1789
_reflns_number_gt     1636
_reflns_threshold_expression     I>2\s(I)
_refine_ls_structure_factor_coef     Fsqd
_refine_ls_matrix_type     full
_refine_ls_R_factor_all     0.0332
_refine_ls_R_factor_gt     0.0291
_refine_ls_wR_factor_gt     0.0738
_refine_ls_wR_factor_ref     0.0764
_refine_ls_goodness_of_fit_ref     1.063
_refine_ls_restrained_S_all     1.063
_refine_ls_number_reflns     1789
_refine_ls_number_parameters     138
_refine_ls_number_restraints     0
_refine_ls_weighting_scheme     calc
_refine_ls_weighting_details
        'calc w=1/[\s^2^(Fo^2^)+(0.0306P)^2^+20.6944P] where P=(Fo^2^+2Fc^2^)/3'
_atom_sites_solution_primary     direct
_atom_sites_solution_secondary     difmap
_refine_ls_shift/su_max     0.001
_refine_ls_shift/su_mean     0.000
_refine_diff_density_max     1.216
_refine_diff_density_min     -1.573
_refine_ls_extinction_method     'SHELXL97 (Sheldrick, 2008)'
_refine_ls_extinction_coef     0.00379(16)
_refine_ls_extinction_expression
                                  'Fc^*^=kFc[1+0.001xFc^2^\l^3^/sin(2\q)]^-1/4^'
loop_
    _atom_type_symbol
    _atom_type_description
    _atom_type_scat_dispersion_real
    _atom_type_scat_dispersion_imag
    _atom_type_scat_source
    'O' 'O' 0.0106 0.0060
                         'International Tables Vol C Tables 4.2.6.8 and 6.1.1.4'
    'K' 'K' 0.2009 0.2494
                         'International Tables Vol C Tables 4.2.6.8 and 6.1.1.4'
    'Fe' 'Fe' 0.3463 0.8444
                         'International Tables Vol C Tables 4.2.6.8 and 6.1.1.4'
    'Mo' 'Mo' -1.6832 0.6857
                         'International Tables Vol C Tables 4.2.6.8 and 6.1.1.4'
_computing_data_collection
                'CAD-4 EXPRESS (Duisenberg, 1992; Mac\'i\<cek & Yordanov, 1992)'
_computing_cell_refinement
                'CAD-4 EXPRESS (Duisenberg, 1992; Mac\'i\<cek & Yordanov, 1992)'
_computing_data_reduction     'XCAD4 (Harms & Wocadlo, 1995)'
_computing_structure_solution     'SHELXS97 (Sheldrick, 2008)'
_computing_structure_refinement     'SHELXL97 (Sheldrick, 2008)'
_computing_molecular_graphics     'DIAMOND (Brandenburg & Putz, 1999)'
_computing_publication_material     'WinGX (Farrugia, 2012)'
loop_
    _atom_site_type_symbol
    _atom_site_label
    _atom_site_fract_x
    _atom_site_fract_y
    _atom_site_fract_z
    _atom_site_U_iso_or_equiv
    _atom_site_adp_type
    _atom_site_calc_flag
    _atom_site_refinement_flags
    _atom_site_occupancy
    _atom_site_symmetry_multiplicity
    _atom_site_disorder_assembly
    _atom_site_disorder_group
    Mo Mo1 0.568576(15) 0.5000 -0.03610(7) 0.01354(16) Uani d S 1 2 . .
    Mo Mo2 0.649834(16) 0.0000 0.73776(7) 0.01577(16) Uani d S 1 2 . .
    Mo Mo3 0.718491(15) 0.0000 0.18432(7) 0.01355(16) Uani d S 1 2 . .
    Mo Mo4 0.55700(2) 0.5000 0.49609(8) 0.0375(2) Uani d S 1 2 . .
    Fe Fe1 0.68040(3) 0.5000 -0.01846(11) 0.0118(2) Uani d S 1 2 . .
    K K1 0.51309(5) 0.0000 0.7616(2) 0.0253(3) Uani d S 1 2 . .
    K K2 0.60638(5) 0.0000 0.2307(2) 0.0340(4) Uani d S 1 2 . .
    K K3 0.68689(5) 0.5000 0.4756(2) 0.0361(5) Uani d S 1 2 . .
    O O1 0.62085(14) 0.5000 0.0211(7) 0.0257(11) Uani d S 1 2 . .
    O O2 0.73729(17) 0.0000 0.3855(7) 0.0373(15) Uani d S 1 2 . .
    O O3 0.54601(11) 0.7403(7) 0.0504(5) 0.0277(8) Uani d . 1 1 . .
    O O4 0.68711(12) 0.7469(9) 0.1610(6) 0.0459(13) Uani d . 1 1 . .
    O O5 0.60430(19) 0.5000 0.4216(9) 0.053(2) Uani d S 1 2 . .
    O O6 0.75919(14) 0.0000 0.0434(6) 0.0223(11) Uani d S 1 2 . .
    O O7 0.67523(14) 0.2575(11) 0.8080(7) 0.0669(19) Uani d . 1 1 . .
    O O8 0.55792(18) 0.5000 0.7337(6) 0.0329(13) Uani d S 1 2 . .
    O O9 0.64948(18) 0.0000 0.5221(7) 0.0346(14) Uani d S 1 2 . .
    O O10 0.60110(17) 0.0000 0.8120(8) 0.0396(15) Uani d S 1 2 . .
    O O11 0.5491(2) 0.1696(14) 0.4498(9) 0.031(2) Uani d P 0.524(11) 1 . .
    O O12 0.5224(3) 0.3608(15) 0.3916(10) 0.034(3) Uani d P 0.476(11) 1 . .
loop_
    _atom_site_aniso_label
    _atom_site_aniso_U_11
    _atom_site_aniso_U_22
    _atom_site_aniso_U_33
    _atom_site_aniso_U_12
    _atom_site_aniso_U_13
    _atom_site_aniso_U_23
    Mo1 0.0084(3) 0.0180(3) 0.0142(3) 0.000 -0.00063(19) 0.000
    Mo2 0.0111(3) 0.0210(3) 0.0151(3) 0.000 -0.00068(19) 0.000
    Mo3 0.0080(2) 0.0163(3) 0.0164(3) 0.000 -0.00035(19) 0.000
    Mo4 0.0169(3) 0.0820(6) 0.0137(3) 0.000 0.0003(2) 0.000
    Fe1 0.0092(4) 0.0101(4) 0.0160(4) 0.000 -0.0006(3) 0.000
    K1 0.0184(7) 0.0324(9) 0.0250(8) 0.000 -0.0022(6) 0.000
    K2 0.0195(7) 0.0563(12) 0.0260(8) 0.000 -0.0046(6) 0.000
    K3 0.0226(8) 0.0665(14) 0.0191(8) 0.000 -0.0004(6) 0.000
    O1 0.010(2) 0.042(3) 0.025(3) 0.000 -0.0025(19) 0.000
    O2 0.023(3) 0.065(4) 0.023(3) 0.000 -0.008(2) 0.000
    O3 0.0224(17) 0.0242(18) 0.037(2) 0.0016(16) 0.0069(15) -0.0049(17)
    O4 0.031(2) 0.051(3) 0.058(3) -0.029(2) 0.0281(19) -0.040(2)
    O5 0.027(3) 0.085(6) 0.048(4) 0.000 0.011(3) 0.000
    O6 0.009(2) 0.032(3) 0.026(3) 0.000 0.0045(18) 0.000
    O7 0.038(2) 0.087(4) 0.077(4) -0.036(3) 0.026(2) -0.068(3)
    O8 0.035(3) 0.048(4) 0.015(2) 0.000 -0.006(2) 0.000
    O9 0.033(3) 0.056(4) 0.015(2) 0.000 -0.004(2) 0.000
    O10 0.018(3) 0.056(4) 0.045(4) 0.000 0.005(2) 0.000
    O11 0.031(4) 0.036(4) 0.025(4) 0.005(3) 0.002(3) -0.002(3)
    O12 0.036(5) 0.033(5) 0.031(4) -0.017(4) -0.003(3) -0.015(4)
_geom_special_details
;
All e.s.d.'s (except the e.s.d. in the dihedral angle between two l.s. planes)
are estimated using the full covariance matrix. The cell e.s.d.'s are taken
into account individually in the estimation of e.s.d.'s in distances, angles
and torsion angles; correlations between e.s.d.'s in cell parameters are only
used when they are defined by crystal symmetry. An approximate (isotropic)
treatment of cell e.s.d.'s is used for estimating e.s.d.'s involving l.s.
planes.
;
loop_
    _geom_bond_atom_site_label_1
    _geom_bond_atom_site_label_2
    _geom_bond_site_symmetry_2
    _geom_bond_distance
    _geom_bond_publ_flag
    Mo1 O3 . 1.710(4) ?
    Mo1 O3 6_565 1.710(4) ?
    Mo1 O1 . 1.768(5) ?
    Mo1 O8 1_554 1.849(5) ?
    Mo2 O9 . 1.708(5) ?
    Mo2 O10 . 1.717(6) ?
    Mo2 O7 . 1.776(5) ?
    Mo2 O7 6 1.776(5) ?
    Mo3 O2 . 1.697(5) ?
    Mo3 O6 . 1.759(5) ?
    Mo3 O4 1_545 1.784(4) ?
    Mo3 O4 6_565 1.784(4) ?
    Mo4 O12 . 1.605(7) ?
    Mo4 O12 6_565 1.605(7) ?
    Mo4 O5 . 1.674(6) ?
    Mo4 O8 . 1.881(5) ?
    Mo4 O11 . 1.940(8) ?
    Mo4 O11 6_565 1.940(8) ?
    Fe1 O7 1_554 1.956(4) ?
    Fe1 O7 6_564 1.956(4) ?
    Fe1 O1 . 1.989(5) ?
    Fe1 O6 7_655 2.000(5) ?
    Fe1 O4 . 2.011(4) ?
    Fe1 O4 6_565 2.011(4) ?
    K1 O12 5_656 2.650(8) ?
    K1 O12 2_656 2.650(8) ?
    K1 O11 5_656 2.789(8) ?
    K1 O11 2_656 2.789(8) ?
    K1 O3 2_646 2.882(4) ?
    K1 O3 5_666 2.882(4) ?
    K1 O10 . 2.913(6) ?
    K1 O3 6_566 2.916(4) ?
    K1 O3 1_546 2.916(4) ?
    K1 O11 6 2.924(7) ?
    K1 O11 . 2.924(7) ?
    K1 O8 1_545 3.224(3) ?
    K2 O9 . 2.683(6) ?
    K2 O11 . 2.762(7) ?
    K2 O11 6 2.762(7) ?
    K2 O3 1_545 2.841(4) ?
    K2 O3 6_565 2.841(4) ?
    K2 O4 6_565 3.082(5) ?
    K2 O4 1_545 3.082(5) ?
    K2 O5 . 3.233(3) ?
    K2 O5 1_545 3.233(3) ?
    K2 O10 1_554 3.317(7) ?
    K2 O1 1_545 3.343(3) ?
    K2 O1 . 3.343(3) ?
    K3 O2 7_656 2.704(6) ?
    K3 O5 . 2.740(7) ?
    K3 O4 6_565 2.863(5) ?
    K3 O4 . 2.863(5) ?
    K3 O7 6_565 3.005(7) ?
    K3 O7 . 3.005(7) ?
    K3 O9 . 3.135(3) ?
    K3 O9 1_565 3.135(3) ?
    K3 O2 1_565 3.386(3) ?
    K3 O2 . 3.386(3) ?
loop_
    _geom_angle_atom_site_label_1
    _geom_angle_atom_site_label_2
    _geom_angle_atom_site_label_3
    _geom_angle_site_symmetry_1
    _geom_angle_site_symmetry_3
    _geom_angle
    _geom_angle_publ_flag
    O3 Mo1 O3 . 6_565 106.8(3) ?
    O3 Mo1 O1 . . 108.94(15) ?
    O3 Mo1 O1 6_565 . 108.94(15) ?
    O3 Mo1 O8 . 1_554 108.63(16) ?
    O3 Mo1 O8 6_565 1_554 108.63(16) ?
    O1 Mo1 O8 . 1_554 114.6(2) ?
    O9 Mo2 O10 . . 110.8(3) ?
    O9 Mo2 O7 . . 107.9(2) ?
    O10 Mo2 O7 . . 109.20(18) ?
    O9 Mo2 O7 . 6 107.9(2) ?
    O10 Mo2 O7 . 6 109.20(18) ?
    O7 Mo2 O7 . 6 111.9(4) ?
    O2 Mo3 O6 . . 109.2(3) ?
    O2 Mo3 O4 . 1_545 107.2(2) ?
    O6 Mo3 O4 . 1_545 112.33(14) ?
    O2 Mo3 O4 . 6_565 107.2(2) ?
    O6 Mo3 O4 . 6_565 112.33(14) ?
    O4 Mo3 O4 1_545 6_565 108.3(3) ?
    O12 Mo4 O12 . 6_565 59.4(7) ?
    O12 Mo4 O5 . . 118.2(4) ?
    O12 Mo4 O5 6_565 . 118.2(4) ?
    O12 Mo4 O8 . . 120.8(3) ?
    O12 Mo4 O8 6_565 . 120.8(3) ?
    O5 Mo4 O8 . . 110.9(3) ?
    O12 Mo4 O11 . . 47.9(4) ?
    O12 Mo4 O11 6_565 . 107.1(4) ?
    O5 Mo4 O11 . . 93.2(2) ?
    O8 Mo4 O11 . . 100.9(2) ?
    O12 Mo4 O11 . 6_565 107.1(4) ?
    O12 Mo4 O11 6_565 6_565 47.9(4) ?
    O5 Mo4 O11 . 6_565 93.2(2) ?
    O8 Mo4 O11 . 6_565 100.9(2) ?
    O11 Mo4 O11 . 6_565 153.4(4) ?
    O7 Fe1 O7 1_554 6_564 90.2(4) ?
    O7 Fe1 O1 1_554 . 92.22(17) ?
    O7 Fe1 O1 6_564 . 92.22(17) ?
    O7 Fe1 O6 1_554 7_655 90.18(17) ?
    O7 Fe1 O6 6_564 7_655 90.18(17) ?
    O1 Fe1 O6 . 7_655 176.6(2) ?
    O7 Fe1 O4 1_554 . 178.6(2) ?
    O7 Fe1 O4 6_564 . 90.4(3) ?
    O1 Fe1 O4 . . 89.03(15) ?
    O6 Fe1 O4 7_655 . 88.54(16) ?
    O7 Fe1 O4 1_554 6_565 90.4(3) ?
    O7 Fe1 O4 6_564 6_565 178.6(2) ?
    O1 Fe1 O4 . 6_565 89.03(15) ?
    O6 Fe1 O4 7_655 6_565 88.54(16) ?
    O4 Fe1 O4 . 6_565 89.1(3) ?
_iucr_refine_instructions_details
;
TITL    mir15 in C 2/m
CELL   0.71073  32.8733   5.7137   7.9177  90.000  91.143  90.000
ZERR     4       0.0020   0.0007   0.0009   0.000   0.008   0.000
LATT  7
SYMM -X,Y,-Z
SFAC    O   K   FE  MO
UNIT    60  12   4  16
MERG    2
ACTA
L.S.    10
FMAP    2
PLAN    25
WGHT      0.0289     19.2108
EXTI    0.003791
FVAR       0.20841   0.52448
MO1   4    0.568576    0.500000   -0.036096    10.50000    0.00838    0.01799 =
         0.01422    0.00000   -0.00063    0.00000
MO2   4    0.649834    0.000000    0.737760    10.50000    0.01111    0.02101 =
         0.01515    0.00000   -0.00068    0.00000
MO3   4    0.718491    0.000000    0.184325    10.50000    0.00798    0.01629 =
         0.01637    0.00000   -0.00035    0.00000
MO4   4    0.556998    0.500000    0.496086    10.50000    0.01691    0.08204 =
         0.01366    0.00000    0.00029    0.00000
FE1   3    0.680398    0.500000   -0.018457    10.50000    0.00922    0.01007 =
         0.01601    0.00000   -0.00057    0.00000
K1    2    0.513092    0.000000    0.761610    10.50000    0.01842    0.03237 =
         0.02500    0.00000   -0.00217    0.00000
K2    2    0.606383    0.000000    0.230746    10.50000    0.01950    0.05630 =
         0.02603    0.00000   -0.00463    0.00000
K3    2    0.686890    0.500000    0.475617    10.50000    0.02263    0.06654 =
         0.01914    0.00000   -0.00040    0.00000
O1    1    0.620853    0.500000    0.021144    10.50000    0.00970    0.04188 =
         0.02549    0.00000   -0.00245    0.00000
O2    1    0.737286    0.000000    0.385474    10.50000    0.02307    0.06494 =
         0.02343    0.00000   -0.00756    0.00000
O3    1    0.546007    0.740255    0.050366    11.00000    0.02236    0.02425 =
         0.03666   -0.00489    0.00690    0.00159
O4    1    0.687113    0.746865    0.161040    11.00000    0.03064    0.05062 =
         0.05755   -0.03983    0.02813   -0.02861
O5    1    0.604295    0.500000    0.421585    10.50000    0.02701    0.08492 =
         0.04803    0.00000    0.01066    0.00000
O6    1    0.759186    0.000000    0.043400    10.50000    0.00942    0.03205 =
         0.02569    0.00000    0.00454    0.00000
O7    1    0.675228    0.257532    0.807961    11.00000    0.03752    0.08713 =
         0.07689   -0.06766    0.02574   -0.03575
O8    1    0.557917    0.500000    0.733718    10.50000    0.03522    0.04815 =
         0.01508    0.00000   -0.00574    0.00000
O9    1    0.649483    0.000000    0.522067    10.50000    0.03276    0.05614 =
         0.01474    0.00000   -0.00393    0.00000
O10   1    0.601103    0.000000    0.811985    10.50000    0.01783    0.05572 =
         0.04545    0.00000    0.00458    0.00000
O11   1    0.549069    0.169612    0.449784    21.00000    0.03064    0.03561 =
         0.02546   -0.00207    0.00156    0.00455
O12   1    0.522362    0.360808    0.391634   -21.00000    0.03606    0.03347 =
         0.03096   -0.01505   -0.00349   -0.01680
HKLF 4
REM     mir15 in C 2/m
REM R1 =  0.0291 for   1636 Fo > 4sig(Fo)  and  0.0332 for all   1789 data
REM    138 parameters refined using      0 restraints
END
WGHT      0.0289     19.2108
REM Highest difference peak  1.216,  deepest hole -1.573,  1-sigma level  0.186
Q1    1   0.5532  0.5727  0.4910  11.00000  0.05    1.22
Q2    1   0.6714  0.3170  0.7798  11.00000  0.05    0.93
Q3    1   0.5695  0.6712 -0.0384  11.00000  0.05    0.93
Q4    1   0.6505 -0.1706  0.7442  11.00000  0.05    0.80
Q5    1   0.5575  0.2445  0.5209  11.00000  0.05    0.75
Q6    1   0.7126 -0.1686  0.1861  11.00000  0.05    0.74
Q7    1   0.6793  0.2189  0.8711  11.00000  0.05    0.70
Q8    1   0.6800  0.6499 -0.0202  11.00000  0.05    0.66
Q9    1   0.6813  0.7860  0.0930  11.00000  0.05    0.64
Q10   1   0.6989  0.6821  0.1676  11.00000  0.05    0.63
Q11   1   0.5827 -0.0807  0.7355  11.00000  0.05    0.58
Q12   1   0.6019  0.5997  0.4753  11.00000  0.05    0.57
Q13   1   0.5686  0.6834  0.0503  11.00000  0.05    0.49
Q14   1   0.5576  0.0000  0.6465  10.50000  0.05    0.49
Q15   1   0.5464  0.7112  0.6355  11.00000  0.05    0.46
Q16   1   0.6011 -0.1183  0.2922  11.00000  0.05    0.46
Q17   1   0.6683  0.9436  0.0423  11.00000  0.05    0.45
Q18   1   0.7178 -0.1617  0.0395  11.00000  0.05    0.44
Q19   1   0.7076  0.5963  0.2994  11.00000  0.05    0.44
Q20   1   0.4907  0.0863  0.7543  11.00000  0.05    0.43
Q21   1   0.6102 -0.2276  0.1976  11.00000  0.05    0.43
Q22   1   0.7440  0.0000  0.0511  10.50000  0.05    0.43
Q23   1   0.5255  0.5000  0.3933  10.50000  0.05    0.43
Q24   1   0.6508  0.0000  0.2355  10.50000  0.05    0.42
Q25   1   0.6994  0.5900  0.4797  11.00000  0.05    0.42
;
