# Supplementary material for: β-K3Fe(MoO4)2Mo2O7
Source: Acta Crystallogr Sect E Struct Rep Online. 2014 Jun 11;70(Pt 7):i38. doi: 10.1107/S1600536814013087 (PMC4120611; doi:10.1107/S1600536814013087)
Supplement: Supplementary file 2 [file e-70-00i38-Isup2.hkl]

#
# h,k,l, Fc-squared, Fo-squared, sigma(Fo-squared) and status flag
#
data_I
_shelx_title '    mir15 in C 2/m'
_shelx_refln_list_code          4
_shelx_F_calc_maximum      728.15
_exptl_crystal_F_000      1484.00
_reflns_d_resolution_high  0.7835
 
loop_
 _symmetry_equiv_pos_as_xyz
 'x, y, z'
 '-x, y, -z'
 'x+1/2, y+1/2, z'
 '-x+1/2, y+1/2, -z'
 '-x, -y, -z'
 'x, -y, z'
 '-x+1/2, -y+1/2, -z'
 'x+1/2, -y+1/2, z'
 
_cell_length_a    32.8733
_cell_length_b     5.7137
_cell_length_c     7.9177
_cell_angle_alpha  90.000
_cell_angle_beta   91.143
_cell_angle_gamma  90.000
 
_shelx_F_squared_multiplier     1.000
 
loop_
 _refln_index_h
 _refln_index_k
 _refln_index_l
 _refln_F_squared_calc
 _refln_F_squared_meas
 _refln_F_squared_sigma
 _refln_observed_status
   4   0   0     1472.79     1951.78     50.30 o
   6   0   0       56.28       32.73     52.85 o
   8   0   0   125040.30   131712.69   1219.63 o
  10   0   0    23290.92    23744.94    227.82 o
  12   0   0        2.54      151.15    110.40 o
  14   0   0     4573.19     3409.51    107.08 o
  16   0   0    17033.45    18199.24    249.83 o
  18   0   0    49137.25    51012.02    450.44 o
  20   0   0      898.15      835.89     51.76 o
  22   0   0       44.45      122.94     59.52 o
  24   0   0    92555.67    96571.88    727.10 o
  26   0   0     2294.50     2076.75    138.66 o
  28   0   0    21244.30    22246.91    369.29 o
  30   0   0    31599.45    31135.31    460.27 o
  32   0   0    12466.38    12332.90    307.30 o
  34   0   0      142.11       61.26    177.77 o
  36   0   0     7648.71     8326.24    502.07 o
  38   0   0      178.27      132.85    102.01 o
  40   0   0      517.28      447.84    175.75 o
   1   1   0    18938.97    17145.06    238.21 o
   3   1   0    27610.63    25552.25    262.49 o
   5   1   0    11068.90    10048.63     93.83 o
   7   1   0   103910.29    95894.84   1131.61 o
   9   1   0   188412.81   175543.48   2351.08 o
  11   1   0    27291.74    25958.99    172.36 o
  13   1   0    40775.63    41683.90    352.37 o
  15   1   0    50326.66    51141.23    420.94 o
  17   1   0   134619.52   135042.50   1165.61 o
  19   1   0    42793.82    44027.50    429.79 o
  21   1   0      535.46      542.40     21.59 o
  23   1   0     3373.97     3340.77     94.38 o
  25   1   0      726.89      716.71     28.65 o
  27   1   0    13987.39    13179.50    340.02 o
  29   1   0     8922.86     9101.47    173.77 o
  31   1   0     7016.59     7162.72    158.51 o
  33   1   0     2776.20     2682.89     95.55 o
  35   1   0      964.07      935.17     39.75 o
  37   1   0      154.87      106.11     50.92 o
  39   1   0     1009.10     1069.90    153.73 o
  41   1   0     6754.72     6233.25    176.60 o
   0   2   0   530196.31   444304.38   6291.25 o
   2   2   0     1113.03      824.69     40.38 o
   4   2   0     4524.99     4289.49     87.45 o
   6   2   0    11682.56    12801.47    204.42 o
   8   2   0     4728.99     3653.18    277.61 o
  10   2   0     5092.28     5027.92    110.27 o
  12   2   0     2106.74     1999.64     79.52 o
  14   2   0    52016.90    49868.87    801.77 o
  16   2   0     1274.44     1336.55     66.91 o
  18   2   0    25283.77    24724.89    781.64 o
  20   2   0       33.33      495.90    256.96 o
  22   2   0     7495.92     7533.39    192.82 o
  24   2   0    66207.02    66313.64    608.45 o
  26   2   0     1091.40     1265.86     73.05 o
  28   2   0    18614.98    18751.99    349.66 o
  30   2   0    12672.18    12440.33    294.87 o
  32   2   0    15151.75    15359.25    341.53 o
  34   2   0        4.08       72.35     72.97 o
  36   2   0     5250.64     5120.45    213.72 o
  38   2   0      855.26      879.88     53.45 o
  40   2   0      115.00       92.74    104.65 o
   1   3   0     4131.75     4278.98    104.32 o
   3   3   0    10587.41     9743.93    179.86 o
   5   3   0     9587.61     8891.58    193.40 o
   7   3   0    48397.59    46729.35    893.15 o
   9   3   0    90708.59    85048.19    526.61 o
  11   3   0    15828.17    14556.69    217.97 o
  13   3   0    20020.55    19182.34    515.09 o
  15   3   0    25164.10    25742.83    315.90 o
  17   3   0    79548.61    76611.96    607.48 o
  19   3   0    24878.19    23669.30    330.27 o
  21   3   0        0.24      -28.38     46.48 o
  23   3   0      846.83     1007.41     53.29 o
  25   3   0      114.34      292.44     92.11 o
  27   3   0     5667.67     6141.15    203.13 o
  29   3   0     8377.52     7825.50    240.25 o
  31   3   0     3107.01     3045.64    239.35 o
  33   3   0     1580.84     1732.94    128.31 o
  35   3   0      101.45      144.84     68.27 o
  37   3   0      592.08      325.75     94.13 o
   0   4   0   269214.13   240436.53   1449.79 o
   2   4   0     2892.91     2707.49    101.03 o
   4   4   0      880.00      850.69     46.58 o
   6   4   0        4.48       20.71     36.72 o
   8   4   0    21037.49    19627.02    274.64 o
  10   4   0     3548.90     3585.97    201.58 o
  12   4   0      402.76      360.76     49.53 o
  14   4   0    10112.94    10103.81    331.88 o
  16   4   0     1669.33     1779.04    132.07 o
  18   4   0    11009.78    11467.19    249.11 o
  20   4   0      194.28      201.37     30.40 o
  22   4   0        0.82       24.98     54.21 o
  24   4   0    26418.17    26077.69    788.74 o
  26   4   0       22.28        8.01     49.73 o
  28   4   0    16470.88    16578.29    496.33 o
  30   4   0    12210.00    12326.40    539.37 o
  32   4   0     7133.57     7363.25    312.08 o
  34   4   0      311.98      353.50     46.69 o
   1   5   0      833.25      705.41     38.17 o
   3   5   0     3347.54     3346.29    233.89 o
   5   5   0     3293.47     3075.76    132.18 o
   7   5   0    11865.01    11502.05    354.12 o
   9   5   0    26908.10    25863.63    657.15 o
  11   5   0    10114.78    10312.23    324.80 o
  13   5   0     7092.73     6352.67    272.32 o
  15   5   0     6864.78     6870.76    208.63 o
  17   5   0    24938.65    24034.29    391.77 o
  19   5   0    14194.32    15086.40    321.29 o
  21   5   0      173.39      243.47     61.35 o
  23   5   0      827.74      954.17     53.34 o
  25   5   0      233.57      342.74     37.57 o
  27   5   0     2204.04     2465.11    131.24 o
  29   5   0     7426.13     7438.52    271.33 o
   0   6   0    60945.38    58267.25    874.90 o
   2   6   0     1108.71     1404.67     71.64 o
   4   6   0      106.16      190.96     73.57 o
   6   6   0        8.99       36.34     51.37 o
   8   6   0     2482.73     2183.26    102.79 o
  10   6   0      771.68      690.45     40.09 o
  12   6   0      440.36      637.83     42.65 o
  14   6   0     9780.05     9645.21    334.98 o
  16   6   0       57.29      106.44    100.62 o
  18   6   0     2642.02     2396.73    125.15 o
  20   6   0     1049.91     1708.81     98.24 o
  22   6   0      804.48      838.89     52.04 o
   1   7   0      133.05      -84.49    128.95 o
   3   7   0     1236.90      983.14    111.09 o
   5   7   0     1413.01     1582.61     81.39 o
   7   7   0     2444.18     1761.71    112.48 o
   9   7   0     7446.85     6132.38    234.03 o
  11   7   0     5843.65     7636.07    261.02 o
 -40   0   1       57.89      -92.86     92.86 o
 -38   0   1     2420.37     2246.04    138.70 o
 -36   0   1    64027.90    61179.38    732.36 o
 -34   0   1    15184.47    14111.54    352.37 o
 -32   0   1     3737.03     4077.30    325.20 o
 -30   0   1      175.32       -6.19    110.12 o
 -28   0   1    33803.52    33610.73    457.20 o
 -26   0   1        2.55       24.19     68.27 o
 -24   0   1    15034.00    15862.98    286.61 o
 -22   0   1    26201.27    27253.99   1072.42 o
 -20   0   1    45455.21    48930.36    480.73 o
 -18   0   1     1434.55     1467.67     69.08 o
 -16   0   1    11806.86    11484.52    279.38 o
 -14   0   1     6823.28     8260.50    157.58 o
 -12   0   1    29544.17    31550.47    291.16 o
 -10   0   1    76360.36    82121.51   1097.51 o
  -8   0   1   158156.77   166711.58   3219.85 o
  -6   0   1    15239.40    16467.72    151.59 o
  -4   0   1     1631.00     2127.80     49.03 o
  -2   0   1    36693.29    40471.54    180.05 o
   0   0   1    18354.70    18978.70    108.68 o
   2   0   1     1218.17     1350.76     37.36 o
   4   0   1      600.96      960.03     64.79 o
   6   0   1    37552.65    40827.61    685.89 o
   8   0   1    76981.75    77914.96   2341.30 o
  10   0   1     4626.29     5653.60    394.53 o
  12   0   1      146.47      449.96     22.84 o
  14   0   1    10841.98    10804.62    251.03 o
  16   0   1    28276.07    30517.63    567.46 o
  18   0   1      253.78      424.09     25.77 o
  20   0   1    50428.27    51715.85    490.97 o
  22   0   1    17278.29    17817.22    294.14 o
  24   0   1     1068.13     1402.11     88.19 o
  26   0   1     7970.90     7718.48    366.78 o
  28   0   1    37730.55    38108.20   1553.96 o
  30   0   1     4793.45     4627.32    192.70 o
  32   0   1     1662.04     1903.73    108.15 o
  34   0   1     1432.46     1336.28     79.52 o
  36   0   1       79.45       27.20     89.06 o
  38   0   1    38689.35    35710.84    592.61 o
  40   0   1     1754.96     1663.35     97.81 o
 -41   1   1     4684.29     4172.02    154.41 o
 -39   1   1      778.60      704.60     36.60 o
 -37   1   1    34305.48    32622.71   1010.72 o
 -35   1   1      703.44      758.33     69.83 o
 -33   1   1     4122.67     3895.53    151.56 o
 -31   1   1      690.52      698.26     30.62 o
 -29   1   1    19830.74    19440.28    384.96 o
 -27   1   1    40402.86    41104.98    553.78 o
 -25   1   1     1927.56     1954.93     86.08 o
 -23   1   1        1.44       39.90     30.52 o
 -21   1   1     2485.91     2633.42     80.90 o
 -19   1   1   112593.58   116031.26   3342.75 o
 -17   1   1    19014.74    20294.44    227.30 o
 -15   1   1    13318.32    14240.48    359.39 o
 -13   1   1    47631.80    49167.78    962.31 o
 -11   1   1       25.81       86.46     20.94 o
  -9   1   1     9422.75     9577.87    310.27 o
  -7   1   1    32489.37    32621.20    557.08 o
  -5   1   1    86191.74    85350.92   1255.18 o
  -3   1   1     1914.53     1738.59     57.11 o
  -1   1   1     3572.89     3545.93     62.17 o
   1   1   1     5874.40     5380.62     84.59 o
   3   1   1    39487.09    40061.93    653.35 o
   5   1   1    33445.01    32810.52    518.85 o
   7   1   1     4620.98     4300.52    113.92 o
   9   1   1    66295.13    65195.34   1050.87 o
  11   1   1    19310.79    17486.36    335.12 o
  13   1   1       33.26      125.02     12.25 o
  15   1   1     4631.87     4850.21    138.71 o
  17   1   1     6693.73     6472.11    110.57 o
  19   1   1      357.19      484.93     20.03 o
  21   1   1    36854.21    37970.14    667.42 o
  23   1   1     9815.22    10125.68    255.22 o
  25   1   1    16611.10    16588.87    346.15 o
  27   1   1      660.31      710.99     29.79 o
  29   1   1    16458.45    16763.47    237.82 o
  31   1   1      171.72      172.80     43.47 o
  33   1   1     5691.51     5730.91    152.06 o
  35   1   1    35907.03    35481.79    722.66 o
  37   1   1    13895.87    12674.78    249.96 o
  39   1   1     3951.76     3728.55    130.85 o
  41   1   1      827.61      734.69     39.69 o
 -40   2   1       21.76      -16.53    110.40 o
 -38   2   1     1731.86     1721.97     99.00 o
 -36   2   1    31433.56    30144.56   1411.13 o
 -34   2   1     9802.66     9635.12    362.03 o
 -32   2   1     3919.00     3537.20    168.18 o
 -30   2   1      987.69      994.25     50.05 o
 -28   2   1    11647.44    12006.68   1148.97 o
 -26   2   1      617.86      594.02     38.86 o
 -24   2   1    11066.29    11470.90    480.55 o
 -22   2   1    63812.31    63928.18   3070.10 o
 -20   2   1    22668.93    22221.93    592.05 o
 -18   2   1      209.40      249.71     33.51 o
 -16   2   1    18554.80    18741.62   1281.69 o
 -14   2   1     4030.48     4648.93    347.18 o
 -12   2   1    18456.43    17593.81    971.21 o
 -10   2   1    38433.25    36008.68    853.75 o
  -8   2   1    60422.04    51910.80   1782.94 o
  -6   2   1      136.86      359.71    160.99 o
  -4   2   1     4948.09     5103.22    376.94 o
  -2   2   1    19638.75    17900.82    651.24 o
   0   2   1      916.14      368.37     22.52 o
   2   2   1      572.26      524.50     37.81 o
   4   2   1     4316.21     4383.38    168.69 o
   6   2   1    18162.49    16745.07    658.80 o
   8   2   1    86040.12    83721.90   3128.06 o
  10   2   1      170.62      321.99    139.69 o
  12   2   1      953.45     1055.30    161.34 o
  14   2   1     8586.05     7904.73    162.54 o
  16   2   1    20382.33    19300.99    551.85 o
  18   2   1       25.43       46.70     42.54 o
  20   2   1    59595.17    58140.75   1510.39 o
  22   2   1    12728.03    12661.67    255.43 o
  24   2   1     5691.91     5608.86    181.57 o
  26   2   1     3021.96     2848.72    140.66 o
  28   2   1    38462.07    37897.75   1915.33 o
  30   2   1     2784.75     2846.00    232.05 o
  32   2   1      347.97      398.70     49.52 o
  34   2   1       97.48      173.67     42.67 o
  36   2   1      376.35      403.98     40.71 o
  38   2   1    28269.11    26931.08    512.46 o
  40   2   1     1256.04     1241.59     67.85 o
 -37   3   1    21745.78    21174.38   1065.04 o
 -35   3   1     1197.23     1050.74     83.09 o
 -33   3   1     1939.72     1934.34    109.29 o
 -31   3   1       25.88       56.67     66.32 o
 -29   3   1    13880.79    12797.02    637.18 o
 -27   3   1    24864.47    25246.63   1167.63 o
 -25   3   1       86.07       65.49     35.60 o
 -23   3   1      756.35      692.38    118.56 o
 -21   3   1      559.99      529.12     32.99 o
 -19   3   1    72429.20    70232.20   3354.63 o
 -17   3   1     9152.63     8644.03    672.51 o
 -15   3   1     6055.19     5454.07    148.38 o
 -13   3   1    22284.60    21721.46    809.21 o
 -11   3   1       10.97      182.34    109.25 o
  -9   3   1     4317.69     4498.76    537.76 o
  -7   3   1    13027.18    13072.25    721.97 o
  -5   3   1    40209.43    37265.75    447.57 o
  -3   3   1      918.25      741.82     41.34 o
  -1   3   1      276.13      540.87     28.78 o
   1   3   1     5222.72     3914.42    103.49 o
   3   3   1    20106.40    18961.54    581.31 o
   5   3   1    22353.59    20872.10    243.67 o
   7   3   1     1698.53     1412.87    106.90 o
   9   3   1    36493.23    31917.21    406.79 o
  11   3   1    32505.33    30091.05    389.93 o
  13   3   1        8.46       30.16     35.65 o
  15   3   1      601.80      672.06     49.89 o
  17   3   1      904.88     1303.45    217.26 o
  19   3   1     1262.68     1467.40    102.85 o
  21   3   1    27343.97    26349.42    446.30 o
  23   3   1     9365.93     8601.83    571.11 o
  25   3   1     3203.79     3473.16    152.19 o
  27   3   1      582.32      540.86     61.51 o
  29   3   1    10469.42     9859.02    276.91 o
  31   3   1      227.62      356.11     43.31 o
  33   3   1     7807.19     7482.38    259.24 o
  35   3   1    24265.35    24354.92    477.90 o
  37   3   1     8743.41     8055.80    311.86 o
 -34   4   1     5082.35     5792.00    427.90 o
 -32   4   1     2883.30     2865.66    154.70 o
 -30   4   1      543.90      348.20     99.11 o
 -28   4   1    11124.12    11688.13   1116.87 o
 -26   4   1      459.91      484.81     65.53 o
 -24   4   1     3687.47     3550.82    260.21 o
 -22   4   1    15072.53    15692.41    986.81 o
 -20   4   1    11883.80    11090.90    679.40 o
 -18   4   1        0.09       47.06     38.19 o
 -16   4   1     2176.98     2563.89    186.27 o
 -14   4   1     1126.93     1088.98     72.74 o
 -12   4   1     3969.32     3660.06    128.10 o
 -10   4   1     9852.97     9919.31    577.26 o
  -8   4   1    66978.52    63744.64   2963.82 o
  -6   4   1     2738.32     2646.81    169.04 o
  -4   4   1      277.05      356.96     69.90 o
  -2   4   1     4151.22     4143.82    123.40 o
   0   4   1    22262.66    20598.71    568.95 o
   2   4   1     1427.59     1363.66     68.53 o
   4   4   1     2581.85     2557.70     98.47 o
   6   4   1    10899.78    10693.11    365.00 o
   8   4   1    11167.78    11178.83    258.14 o
  10   4   1     2709.92     2263.81    106.50 o
  12   4   1       11.61      -31.17     43.79 o
  14   4   1     3692.98     3748.50    134.99 o
  16   4   1    14556.10    13439.38    261.80 o
  18   4   1      834.32      703.75     39.62 o
  20   4   1    17784.79    17510.22    320.09 o
  22   4   1    10321.94    11021.56    833.78 o
  24   4   1     5124.50     4998.60    185.33 o
  26   4   1      990.48      993.20     76.74 o
  28   4   1    13282.06    13702.72    329.91 o
  30   4   1     1086.45      941.11    101.40 o
  32   4   1      551.87      607.24     43.53 o
  34   4   1      569.36      532.15     47.75 o
 -29   5   1     4554.29     4486.01    360.80 o
 -27   5   1    11649.28    11082.21    376.67 o
 -25   5   1      378.99      441.59     38.22 o
 -23   5   1      384.81      455.94     36.12 o
 -21   5   1     2017.03     2119.90    108.22 o
 -19   5   1    28447.13    27763.60   1650.61 o
 -17   5   1     9273.74     9654.51    245.32 o
 -15   5   1     3536.17     3486.61    147.71 o
 -13   5   1     5206.34     5078.98    249.67 o
 -11   5   1       20.15       30.38     43.97 o
  -9   5   1       16.31       43.34     37.93 o
  -7   5   1     1106.41      894.00     89.44 o
  -5   5   1    15663.03    15965.33    633.80 o
  -3   5   1     1373.22     1499.64     76.13 o
  -1   5   1      715.35      823.65     49.20 o
   1   5   1     6819.26     7382.48    189.86 o
   3   5   1     4820.03     4622.43    178.83 o
   5   5   1     6049.44     5622.21    172.57 o
   7   5   1     3027.80     3312.21    151.54 o
   9   5   1    25354.97    25494.14    364.43 o
  11   5   1     8555.69     7843.75    209.96 o
  13   5   1      177.49      214.98     33.70 o
  15   5   1       40.89       26.40     51.10 o
  17   5   1       66.57      132.26     76.21 o
  19   5   1      434.79      657.41     43.95 o
  21   5   1     9866.77    10179.23    273.79 o
  23   5   1     4785.71     5367.19    281.44 o
  25   5   1     2139.22     2298.60    290.20 o
  27   5   1     1216.36     1349.22     79.45 o
  29   5   1     4185.13     3813.25    269.88 o
 -22   6   1    12618.32    13258.27    619.58 o
 -20   6   1     3902.08     3444.24    318.11 o
 -18   6   1       66.23      103.52     76.58 o
 -16   6   1      219.82       55.43     48.86 o
 -14   6   1      539.34      532.64     37.45 o
 -12   6   1     2587.31     2204.24    109.43 o
 -10   6   1     5823.42     5605.21    223.28 o
  -8   6   1    22401.69    24946.40    943.30 o
  -6   6   1      449.72      295.24     70.37 o
  -4   6   1      396.16      354.69    123.45 o
  -2   6   1     3750.92     3710.36    169.50 o
   0   6   1     4970.91     6425.88    305.85 o
   2   6   1      197.66      416.54     30.25 o
   4   6   1      259.12      221.48     27.59 o
   6   6   1     5776.07     6813.05    666.88 o
   8   6   1     3981.07     3229.84    207.19 o
  10   6   1      897.46     1175.72     70.09 o
  12   6   1      487.41      473.05     33.94 o
  14   6   1     2403.88     2549.69    219.67 o
  16   6   1     6558.65     7318.85    516.69 o
  18   6   1      443.03      680.79     99.50 o
  20   6   1    11095.72    10585.75    299.05 o
  22   6   1     4254.67     4059.05    284.68 o
 -11   7   1       17.15      129.75     60.28 o
  -9   7   1       17.59      313.19     35.90 o
  -7   7   1       81.42       65.48     62.44 o
  -5   7   1     6378.97     7277.30    282.31 o
  -3   7   1      375.69      608.69     41.85 o
  -1   7   1      321.32     1099.07     65.27 o
   1   7   1     3047.16     4962.73    212.26 o
   3   7   1     2802.27     2617.93    135.17 o
   5   7   1     2284.76     2801.80    370.14 o
   7   7   1     1568.71     2372.14    159.88 o
   9   7   1    12842.61    16933.86    429.86 o
 -40   0   2     4694.26     4222.10    235.44 o
 -38   0   2    10467.32    10180.36    461.51 o
 -36   0   2     3570.55     3228.67    193.23 o
 -34   0   2     2301.72     1934.42    112.42 o
 -32   0   2       55.77      174.81     58.48 o
 -30   0   2     2385.75     2586.36    138.96 o
 -28   0   2     4173.94     4403.86    219.53 o
 -26   0   2     5384.83     5250.40    177.59 o
 -24   0   2     2374.27     2352.56    117.71 o
 -22   0   2     2082.18     2079.22    103.28 o
 -20   0   2     3407.65     3819.00    231.65 o
 -18   0   2    14816.19    15533.06    249.97 o
 -16   0   2   168512.41   170095.95   3380.56 o
 -14   0   2    16232.02    18082.20    238.99 o
 -12   0   2     6380.88     7185.40    192.71 o
 -10   0   2     1931.96     2579.36     80.23 o
  -8   0   2   197027.83   194775.30   2981.44 o
  -6   0   2    28167.19    28666.55    221.55 o
  -4   0   2     7406.28     7032.12     99.98 o
  -2   0   2    24888.43    23473.79    358.41 o
   0   0   2    13449.79    12997.79    124.52 o
   2   0   2    44095.36    43084.85    467.35 o
   4   0   2    28523.07    29014.62    388.86 o
   6   0   2    44084.93    45768.23    649.83 o
   8   0   2   119692.06   120986.53    680.22 o
  10   0   2    84379.49    86598.29   2687.79 o
  12   0   2     2492.19     2416.40     92.24 o
  14   0   2     8134.39     7184.35    304.83 o
  16   0   2   141041.00   142228.92   4838.90 o
  18   0   2    21998.11    22100.54    309.87 o
  20   0   2    13331.03    13515.77    251.48 o
  22   0   2     7534.93     7184.67    196.47 o
  24   0   2     7668.14     7506.30    222.84 o
  26   0   2     1137.45     1261.01    142.94 o
  28   0   2    16164.70    15492.77    317.97 o
  30   0   2    18272.43    18493.16    361.50 o
  32   0   2     2891.25     2580.56    121.77 o
  34   0   2     4067.90     3946.19    229.06 o
  36   0   2        0.66      -24.12     52.15 o
  38   0   2       95.94      280.83     89.71 o
  40   0   2      275.30      212.66    121.59 o
 -39   1   2      185.74      189.99     38.11 o
 -37   1   2     1649.34     1731.80     86.13 o
 -35   1   2     4449.99     4453.01    143.61 o
 -33   1   2     1704.60     1702.63     67.44 o
 -31   1   2      209.01      345.86     41.08 o
 -29   1   2    10174.05    10852.85    199.51 o
 -27   1   2    46956.41    48551.17    734.52 o
 -25   1   2    23861.15    25239.31    550.26 o
 -23   1   2    20757.56    21954.87    241.04 o
 -21   1   2       14.95       86.91     30.93 o
 -19   1   2      290.30      300.16     21.08 o
 -17   1   2    27461.24    28457.88    259.71 o
 -15   1   2       70.13       87.74     25.59 o
 -13   1   2    28616.47    28804.10    738.63 o
 -11   1   2      223.60      209.42     11.86 o
  -9   1   2      397.11      291.77     18.29 o
  -7   1   2    31407.07    32393.89   1177.65 o
  -5   1   2      158.61      197.89      9.37 o
  -3   1   2    32526.42    31912.17    650.40 o
  -1   1   2    94996.63    98152.64   1707.01 o
   1   1   2   411015.91   458052.19   3279.53 o
   3   1   2    38861.04    38371.31    674.96 o
   5   1   2     9570.11     8736.41    393.48 o
   7   1   2    15001.57    14083.94    581.37 o
   9   1   2    22152.25    20518.26    564.38 o
  11   1   2      261.90      279.04     14.13 o
  13   1   2      613.86      623.79     25.84 o
  15   1   2    27898.80    27668.44    484.58 o
  17   1   2    10740.56    10686.71    215.50 o
  19   1   2    23602.27    23787.95    478.59 o
  21   1   2      932.74     1013.87     44.85 o
  23   1   2    15341.53    15725.68    206.79 o
  25   1   2    66160.59    65645.24    603.29 o
  27   1   2     3248.98     3469.02    108.73 o
  29   1   2     1258.70     1313.66     57.71 o
  31   1   2     7385.35     7127.91    166.02 o
  33   1   2    31199.36    29906.54    347.20 o
  35   1   2    10197.82     9809.40    250.84 o
  37   1   2      946.02      939.76     39.18 o
  39   1   2      973.34      952.42     40.56 o
 -38   2   2     6236.13     5814.97    247.77 o
 -36   2   2     1044.70     1115.82     66.82 o
 -34   2   2     1787.20     1882.60    102.00 o
 -32   2   2       68.41       74.48     95.21 o
 -30   2   2     5981.23     6040.93    277.62 o
 -28   2   2     1778.94     1947.37    101.00 o
 -26   2   2     5864.46     5942.12    194.22 o
 -24   2   2      618.69      689.90     35.85 o
 -22   2   2     7997.56     7803.32    203.58 o
 -20   2   2     5991.09     5979.91    166.97 o
 -18   2   2    14243.55    13883.06    397.74 o
 -16   2   2   143773.86   141343.13    785.74 o
 -14   2   2     2971.81     3054.85    105.38 o
 -12   2   2      866.67      812.22     43.00 o
 -10   2   2     8292.46     7824.54    147.31 o
  -8   2   2   130583.29   123957.23   2354.06 o
  -6   2   2     8356.21     7842.30    337.14 o
  -4   2   2    14054.80    13026.66    165.73 o
  -2   2   2      333.74      535.54     30.28 o
   0   2   2     4425.06     4598.61    169.85 o
   2   2   2     2754.72     2259.25     70.01 o
   4   2   2     5708.52     4889.95    103.98 o
   6   2   2     3317.73     2800.55     83.26 o
   8   2   2    89867.36    87792.73   1867.05 o
  10   2   2    23813.99    22839.38    615.72 o
  12   2   2    21709.85    20882.95    288.56 o
  14   2   2    25841.95    25343.24    301.65 o
  16   2   2   120062.15   120597.28   1680.52 o
  18   2   2     7547.42     7947.81    187.81 o
  20   2   2    42527.61    42415.80    456.05 o
  22   2   2     7215.24     6894.62    194.91 o
  24   2   2    11572.55    12514.86    272.40 o
  26   2   2     1072.65     1069.48     60.31 o
  28   2   2     2184.25     2213.22    109.89 o
  30   2   2    18835.57    18965.89    497.79 o
  32   2   2     5684.14     5643.01    216.82 o
  34   2   2     7044.12     7136.49    253.35 o
  36   2   2      321.98      154.78     85.05 o
  38   2   2      107.95       86.94     81.55 o
 -37   3   2     1980.42     1675.81    110.43 o
 -35   3   2     3538.33     3260.43    164.00 o
 -33   3   2      334.06      315.86     86.79 o
 -31   3   2       33.32       27.82    138.15 o
 -29   3   2     7421.78     7574.11    606.20 o
 -27   3   2    28749.33    28178.99   1093.90 o
 -25   3   2    13828.79    15056.42    346.79 o
 -23   3   2    11099.47    11545.18    612.97 o
 -21   3   2       25.41       94.34     58.25 o
 -19   3   2       35.28       31.46     44.14 o
 -17   3   2    16768.05    17090.36    490.62 o
 -15   3   2      595.09      707.45     44.07 o
 -13   3   2    29261.83    28683.52    331.82 o
 -11   3   2        2.15       39.62     32.72 o
  -9   3   2      745.11      950.04     77.68 o
  -7   3   2    15182.97    15318.85    217.48 o
  -5   3   2      261.46      314.52     80.16 o
  -3   3   2    20563.89    19275.69    259.04 o
  -1   3   2    38040.25    36554.59    322.50 o
   1   3   2   200763.23   197545.69    989.23 o
   3   3   2    26421.59    24022.90    303.74 o
   5   3   2    10706.89     9799.00    171.90 o
   7   3   2     7470.80     7544.23    326.46 o
   9   3   2    21795.63    21435.51    457.68 o
  11   3   2     1154.21     1302.34     65.39 o
  13   3   2        4.27       15.55     46.16 o
  15   3   2    10354.84    10254.51    209.24 o
  17   3   2     3096.99     3176.19    125.24 o
  19   3   2    11066.27    11517.77    241.09 o
  21   3   2     1011.62     1110.17    140.49 o
  23   3   2     5784.39     5944.46    190.00 o
  25   3   2    34919.05    35230.41    483.77 o
  27   3   2     4530.74     4306.97    180.03 o
  29   3   2     1764.43     1503.75     89.04 o
  31   3   2     4891.30     4731.39    235.68 o
  33   3   2    20860.75    21349.50    433.70 o
  35   3   2     7848.56     7910.77    335.42 o
  37   3   2     1250.85     1117.59    150.73 o
 -34   4   2      253.04      332.28     49.26 o
 -32   4   2      269.53      174.61    152.22 o
 -30   4   2     2815.52     2957.30    151.35 o
 -28   4   2     4135.44     4249.65    327.72 o
 -26   4   2     1587.89     1641.50     94.78 o
 -24   4   2     2593.33     2530.15    136.19 o
 -22   4   2     1225.31     1337.58     74.89 o
 -20   4   2     3698.45     3835.30    158.91 o
 -18   4   2     7755.81     7683.42    207.44 o
 -16   4   2    50412.61    50419.19    516.59 o
 -14   4   2     4109.16     3805.12    137.98 o
 -12   4   2       44.51      122.92     40.18 o
 -10   4   2     3059.21     2847.30    112.63 o
  -8   4   2    46176.73    46727.16   1333.45 o
  -6   4   2     2449.18     2498.44    104.58 o
  -4   4   2     2823.67     2548.46    103.85 o
  -2   4   2     6168.58     5939.75    150.22 o
   0   4   2      277.27      340.20     30.98 o
   2   4   2     4827.32     4802.05    229.86 o
   4   4   2     3526.90     3434.51    117.26 o
   6   4   2    14636.18    14265.58    238.04 o
   8   4   2    30534.79    30655.85   1004.29 o
  10   4   2    18839.50    19100.81    285.65 o
  12   4   2     2850.15     3063.73    122.27 o
  14   4   2     7632.84     7899.73    198.74 o
  16   4   2    47360.86    48139.61    506.00 o
  18   4   2     5068.40     5760.53    178.08 o
  20   4   2    10288.24    10227.27    451.72 o
  22   4   2     1360.71     1616.49     83.96 o
  24   4   2     2889.42     3058.71    172.71 o
  26   4   2       80.14       69.23     87.04 o
  28   4   2     3368.48     2877.11    158.21 o
  30   4   2    14946.04    14296.74    747.11 o
  32   4   2     1023.66     1055.44     66.18 o
 -29   5   2     2486.87     2473.07    202.23 o
 -27   5   2    22875.83    23997.18    461.95 o
 -25   5   2     5059.57     5386.08    445.66 o
 -23   5   2     3059.20     2953.69    145.63 o
 -21   5   2      101.97      149.27     63.99 o
 -19   5   2     1169.27     1249.91    124.35 o
 -17   5   2     3064.13     2874.85    274.35 o
 -15   5   2       22.09       38.04     44.60 o
 -13   5   2    15072.28    14962.99    484.07 o
 -11   5   2       21.79       29.33     43.86 o
  -9   5   2       79.89       34.23     45.00 o
  -7   5   2     2873.42     2529.54    148.85 o
  -5   5   2      238.61      217.09     30.33 o
  -3   5   2     5402.69     5214.14    281.40 o
  -1   5   2     8676.67     8601.28    367.61 o
   1   5   2    60972.86    59489.12    680.79 o
   3   5   2    10986.04    10631.89    287.43 o
   5   5   2     3896.15     3879.04    140.44 o
   7   5   2     2389.40     2540.89    119.05 o
   9   5   2     5724.39     4816.35    187.40 o
  11   5   2      906.01      929.30    140.12 o
  13   5   2      978.92     1054.10    121.57 o
  15   5   2     6709.93     6731.25    207.16 o
  17   5   2      147.43        5.62     61.94 o
  19   5   2     4825.30     4731.42    182.54 o
  21   5   2     1779.96     2003.02    107.12 o
  23   5   2     2844.40     2971.31    143.41 o
  25   5   2    15370.82    15502.18    356.34 o
  27   5   2     2763.67     3007.90    143.95 o
  29   5   2     1197.37     1210.11     81.01 o
 -22   6   2     1472.17     1445.93     84.58 o
 -20   6   2     2163.28     2696.26    131.84 o
 -18   6   2     4318.20     4931.45    302.98 o
 -16   6   2    21341.29    20289.14    400.13 o
 -14   6   2      938.79      997.66     55.01 o
 -12   6   2      333.08      435.36     33.66 o
 -10   6   2     3913.59     4435.46    181.77 o
  -8   6   2    20820.70    19690.57    887.78 o
  -6   6   2     1562.09     1578.73     82.94 o
  -4   6   2     3156.13     3096.42    150.71 o
  -2   6   2      474.80      400.91     32.14 o
   0   6   2        1.74       94.37     30.12 o
   2   6   2     1671.58     1472.97     74.26 o
   4   6   2     1747.89     1848.41     93.11 o
   6   6   2     1349.75     1415.79     84.34 o
   8   6   2     6870.20     5443.47    302.39 o
  10   6   2     2982.38     2803.97    143.09 o
  12   6   2     4314.67     4609.71    181.08 o
  14   6   2     7132.84     6280.10    218.66 o
  16   6   2    19580.14    17559.60    369.72 o
  18   6   2     1025.33      769.24     99.67 o
  20   6   2     9735.42     9734.61    548.46 o
  22   6   2      889.56      762.95     74.08 o
  -7   7   2     1223.70      685.82     42.60 o
  -5   7   2       72.16      217.44     69.53 o
  -3   7   2     3269.65     4192.59    186.25 o
  -1   7   2     1694.30      995.09     49.16 o
   1   7   2    20451.55    18356.08   1144.54 o
   3   7   2     5307.41     6573.62    238.23 o
   5   7   2     3356.56     3827.78    227.77 o
   7   7   2      401.12       99.43     60.15 o
 -40   0   3     4114.77     4059.65    483.44 o
 -38   0   3     8195.93     7786.07    283.96 o
 -36   0   3    15224.52    15067.36    369.44 o
 -34   0   3      796.21      908.10    101.27 o
 -32   0   3    26715.93    26319.67    457.02 o
 -30   0   3     5746.34     5331.65    201.90 o
 -28   0   3    23912.93    25017.74    459.51 o
 -26   0   3    33470.54    33654.54    460.39 o
 -24   0   3     4751.07     4695.62    185.61 o
 -22   0   3     2493.81     2676.38    125.61 o
 -20   0   3    13486.35    14392.00    264.00 o
 -18   0   3    61219.04    62659.29    752.69 o
 -16   0   3    10039.11    11069.43    210.71 o
 -14   0   3      661.42      827.22     99.81 o
 -12   0   3    19876.91    20906.68    254.64 o
 -10   0   3      312.45      567.06     33.53 o
  -8   0   3   105000.23   110403.06    557.14 o
  -6   0   3      120.79      215.53     13.65 o
  -4   0   3    12613.50    10644.89    143.59 o
  -2   0   3    32230.48    33822.03    250.70 o
   0   0   3    25153.27    24342.34    457.08 o
   2   0   3      149.68      158.01     18.54 o
   4   0   3     1882.72     1827.99    137.03 o
   6   0   3      216.64       -1.71     41.46 o
   8   0   3    34335.68    33599.78    851.17 o
  10   0   3    19692.91    20763.84    586.52 o
  12   0   3    25632.35    25873.18    304.89 o
  14   0   3     7161.48     7154.44    168.38 o
  16   0   3     1509.69     1583.68     79.59 o
  18   0   3     3813.79     3890.45    139.67 o
  20   0   3     1356.86     1344.27     75.35 o
  22   0   3    49657.46    52417.76    966.54 o
  24   0   3      361.05      405.00     33.14 o
  26   0   3      201.14      360.73     31.91 o
  28   0   3      864.97      945.86     48.88 o
  30   0   3    15248.14    15669.35    443.32 o
  32   0   3      329.61      352.96     48.47 o
  34   0   3     2343.17     2426.06    128.64 o
  36   0   3    43181.08    41454.07    798.03 o
  38   0   3        7.17      112.72    112.36 o
 -39   1   3      911.12      934.37     40.23 o
 -37   1   3       74.42      123.92     54.65 o
 -35   1   3    63385.37    61854.92    679.54 o
 -33   1   3      191.80      160.50     53.88 o
 -31   1   3      102.38      129.28     42.54 o
 -29   1   3     1153.12     1151.75     47.28 o
 -27   1   3    13218.97    14005.46    261.86 o
 -25   1   3       55.41       98.54     26.95 o
 -23   1   3     4408.95     4948.96    206.89 o
 -21   1   3    57139.47    59626.79    722.97 o
 -19   1   3     1147.62     1272.38     48.06 o
 -17   1   3    14879.03    15475.59    361.54 o
 -15   1   3    24790.75    24647.32    925.25 o
 -13   1   3     6805.13     6721.19    217.27 o
 -11   1   3    50534.94    53532.14   1716.69 o
  -9   1   3     3002.81     3213.80    208.65 o
  -7   1   3    33822.70    33683.13   1760.21 o
  -5   1   3     6708.42     6619.96    506.94 o
  -3   1   3    22248.89    21093.50   1356.80 o
  -1   1   3      108.94      125.15     16.82 o
   1   1   3    20010.17    19921.85    761.48 o
   3   1   3     5405.39     6091.77    369.31 o
   5   1   3      352.98      317.73     30.10 o
   7   1   3       12.27      103.77     27.10 o
   9   1   3    61729.46    63764.57   1599.46 o
  11   1   3    25505.91    27204.89    705.44 o
  13   1   3     5703.55     6114.92    146.91 o
  15   1   3     6864.74     7175.65    148.52 o
  17   1   3    15112.52    15434.73    188.04 o
  19   1   3     5390.95     5309.31    115.63 o
  21   1   3    10526.22    10397.21    185.48 o
  23   1   3     7450.23     7700.20    151.48 o
  25   1   3    18847.14    19694.06    250.23 o
  27   1   3    29329.80    30047.02    319.84 o
  29   1   3    15989.40    15935.51    243.42 o
  31   1   3      174.96      160.06     46.30 o
  33   1   3      157.94      129.64     38.10 o
  35   1   3       15.91       99.12     32.96 o
  37   1   3     7280.37     6985.30    241.19 o
  39   1   3    16636.27    15003.85    317.37 o
 -38   2   3     2475.82     2507.69    138.92 o
 -36   2   3     9088.24     9432.79    401.71 o
 -34   2   3     2651.58     2553.14    135.73 o
 -32   2   3    13945.94    14201.96    349.44 o
 -30   2   3     1429.02     1392.00     79.72 o
 -28   2   3    18929.75    19053.80    763.94 o
 -26   2   3    17815.04    19031.10    453.67 o
 -24   2   3      485.48      669.98    238.89 o
 -22   2   3     6201.39     6146.46    304.19 o
 -20   2   3    13387.22    13867.02    469.11 o
 -18   2   3    44368.33    47513.34   1681.82 o
 -16   2   3    52564.77    53654.32   1845.69 o
 -14   2   3        3.95       10.70     39.87 o
 -12   2   3    28153.21    28754.25   1629.05 o
 -10   2   3     1685.53     1958.92    148.34 o
  -8   2   3     8243.25     8203.56    158.68 o
  -6   2   3      614.79      526.29     34.00 o
  -4   2   3    34387.85    32859.86    380.30 o
  -2   2   3      364.85      641.04     35.43 o
   0   2   3      864.09      916.84     44.66 o
   2   2   3      378.08      561.11     66.47 o
   4   2   3      530.79      527.62     29.63 o
   6   2   3    36857.43    37302.50    459.21 o
   8   2   3    32676.50    30813.54    312.48 o
  10   2   3     5623.45     5072.00    172.86 o
  12   2   3    36584.21    36902.50    375.38 o
  14   2   3    21980.58    21904.42    340.62 o
  16   2   3     1703.69     1642.02    108.35 o
  18   2   3     4227.33     4504.87    150.64 o
  20   2   3     4370.08     4194.46    154.89 o
  22   2   3    31102.47    33185.98    438.66 o
  24   2   3      162.03      256.59     27.35 o
  26   2   3      384.56      502.62    116.78 o
  28   2   3       14.17        4.89     59.58 o
  30   2   3    13114.58    13167.45    322.39 o
  32   2   3      543.60      609.16     45.85 o
  34   2   3     2069.28     2047.93    117.23 o
  36   2   3    40290.06    38894.07   2146.58 o
  38   2   3       34.62       52.63     72.44 o
 -35   3   3    40400.28    40911.52    642.36 o
 -33   3   3        3.35       33.28     68.45 o
 -31   3   3       11.67      -74.72     74.72 o
 -29   3   3      732.74      771.45     51.99 o
 -27   3   3    10293.45    10903.72    472.94 o
 -25   3   3       31.85       30.65     55.61 o
 -23   3   3     2584.15     2843.52    155.61 o
 -21   3   3    37620.36    38080.05    471.12 o
 -19   3   3     1176.80     1177.90    138.68 o
 -17   3   3     6494.95     7203.63    252.23 o
 -15   3   3    11812.31    12413.20    238.22 o
 -13   3   3     2245.97     2314.85    131.51 o
 -11   3   3    26137.37    26846.16    325.27 o
  -9   3   3      579.17      901.65     59.33 o
  -7   3   3    30382.41    28954.11    448.06 o
  -5   3   3     6760.75     6380.82    199.28 o
  -3   3   3    20176.82    20638.31    586.92 o
  -1   3   3      127.98      226.53     17.83 o
   1   3   3    11930.77    10203.39    181.20 o
   3   3   3     1872.62     1985.19     96.05 o
   5   3   3       53.76      147.92     69.08 o
   7   3   3      365.12      262.60     29.72 o
   9   3   3    31854.50    33099.87    835.62 o
  11   3   3    11994.57    11302.77    296.76 o
  13   3   3     7783.83     7691.10    183.52 o
  15   3   3     9092.37     8737.98    200.21 o
  17   3   3    12651.09    12114.45    248.28 o
  19   3   3     1481.84     1676.61    132.15 o
  21   3   3     6001.08     6085.37    192.90 o
  23   3   3     3224.30     3237.23    151.47 o
  25   3   3    16288.23    15263.94    332.46 o
  27   3   3    14207.26    14353.74   1162.92 o
  29   3   3     9215.59     9245.65    351.25 o
  31   3   3      578.87      731.10     99.17 o
  33   3   3       66.40      280.70     63.09 o
  35   3   3      109.99      192.55    112.37 o
 -32   4   3    10643.96    10447.41    323.57 o
 -30   4   3     2542.50     2850.13    136.86 o
 -28   4   3    10445.51    10441.92    344.42 o
 -26   4   3    11524.07    12062.36    309.58 o
 -24   4   3       44.58       15.75     52.87 o
 -22   4   3     2022.99     2108.04    137.84 o
 -20   4   3     2934.18     3021.86    173.31 o
 -18   4   3    21551.82    21472.73    701.24 o
 -16   4   3    13275.35    12462.90    266.11 o
 -14   4   3       29.21      -21.73     71.26 o
 -12   4   3     5822.13     5832.54    379.07 o
 -10   4   3      915.63     1032.25     57.05 o
  -8   4   3     9173.49     9306.70    206.81 o
  -6   4   3     2230.39     2388.54    102.71 o
  -4   4   3    12469.32    12828.87    230.67 o
  -2   4   3     6468.21     6249.46    163.16 o
   0   4   3      808.11      966.96    114.77 o
   2   4   3     1232.90     1144.23     69.87 o
   4   4   3      459.93      472.65     34.53 o
   6   4   3     3628.26     4166.37    137.32 o
   8   4   3    22009.59    22307.31    319.43 o
  10   4   3     8635.35     8314.54    202.41 o
  12   4   3    10831.45    11015.36    409.99 o
  14   4   3     3821.19     4292.53    156.23 o
  16   4   3     2854.90     2639.09    142.15 o
  18   4   3        2.87       60.55     42.33 o
  20   4   3       66.37       57.27     87.84 o
  22   4   3    17662.45    16877.36    350.42 o
  24   4   3        1.60      -54.11     58.04 o
  26   4   3        1.15       -6.38     51.95 o
  28   4   3      991.88      992.69     58.12 o
  30   4   3     5547.10     5191.44    446.73 o
  32   4   3      169.51      156.14     81.54 o
 -27   5   3     4747.53     4726.72    207.85 o
 -25   5   3       70.83      118.39     69.67 o
 -23   5   3     1007.15      834.30     66.14 o
 -21   5   3    18922.58    18798.45    379.46 o
 -19   5   3      172.26      150.36     36.45 o
 -17   5   3      975.30      870.56     69.48 o
 -15   5   3     2652.35     2698.10    143.77 o
 -13   5   3     1335.49     1471.91     85.34 o
 -11   5   3     8180.52     7819.31    217.91 o
  -9   5   3        0.27       21.07     66.77 o
  -7   5   3    19003.78    19683.05    635.17 o
  -5   5   3     4369.47     4248.99    158.83 o
  -3   5   3     9137.18     8428.25    368.69 o
  -1   5   3      119.70      263.32     24.87 o
   1   5   3    10090.33    10604.42    632.60 o
   3   5   3        9.57       19.15     38.75 o
   5   5   3      185.33      312.08     27.60 o
   7   5   3     1870.18     1945.36    152.83 o
   9   5   3     4963.90     4907.71    274.45 o
  11   5   3     7056.20     7098.81    331.35 o
  13   5   3     1496.86     1266.50     75.80 o
  15   5   3     3374.88     3281.34    151.77 o
  17   5   3    10910.21    11217.58    273.98 o
  19   5   3      804.01      996.30     58.98 o
  21   5   3     1171.41     1049.43     54.64 o
  23   5   3     3650.93     4095.73    186.50 o
  25   5   3    15217.23    16040.60   1078.13 o
  27   5   3     7437.02     7972.70    275.35 o
 -20   6   3     1430.25     1329.05    105.35 o
 -18   6   3    10137.37     9454.11    459.01 o
 -16   6   3    13537.83    14633.70    719.21 o
 -14   6   3       28.51       64.04     67.92 o
 -12   6   3     5156.95     4667.59    188.24 o
 -10   6   3       29.65       12.95     51.50 o
  -8   6   3      767.22      542.36     69.47 o
  -6   6   3      629.51      947.95     89.84 o
  -4   6   3     7089.53     6982.10    220.98 o
  -2   6   3      633.98      918.41     55.04 o
   0   6   3      159.26      201.05     35.72 o
   2   6   3      385.30      553.72     75.20 o
   4   6   3      578.22      579.65     37.66 o
   6   6   3     5867.02     5316.49    198.20 o
   8   6   3    14617.86    16246.52    337.93 o
  10   6   3     2833.63     3922.33    168.57 o
  12   6   3     6636.22     6102.05    213.03 o
  14   6   3     4635.64     4254.66    620.71 o
  16   6   3     2534.73     2928.40    145.12 o
  18   6   3        8.92      -58.53     58.53 o
  20   6   3      170.65      118.15     72.78 o
 -38   0   4     1982.11     2005.30     90.93 o
 -36   0   4      180.34      278.52     51.65 o
 -34   0   4      456.61      377.02     60.69 o
 -32   0   4     1118.97     1065.03     62.91 o
 -30   0   4     4843.59     5156.13    224.52 o
 -28   0   4       30.95      136.92     46.16 o
 -26   0   4    26237.57    27263.34    721.56 o
 -24   0   4    31720.69    33803.79    463.15 o
 -22   0   4     1204.84     1249.91     64.78 o
 -20   0   4      514.32      810.80     44.33 o
 -18   0   4     1125.56     1215.83     64.41 o
 -16   0   4     9344.48     8712.09    220.33 o
 -14   0   4     6981.09     7008.80    167.55 o
 -12   0   4    24497.73    24508.50    298.32 o
 -10   0   4    19867.97    20134.23    409.33 o
  -8   0   4      978.60      731.03     41.30 o
  -6   0   4    13186.62    13071.40    189.09 o
  -4   0   4     4824.17     4853.39    113.43 o
  -2   0   4     4979.04     4243.68    103.21 o
   0   0   4   214650.72   233749.92   2462.23 o
   2   0   4    84223.00    85888.91    496.60 o
   4   0   4    30674.35    30634.39    296.80 o
   6   0   4    45872.18    44645.43    680.58 o
   8   0   4    90103.50    92190.31   2276.38 o
  10   0   4    30720.09    29954.30    699.20 o
  12   0   4     5971.64     6192.47    211.58 o
  14   0   4     5265.88     5378.08    159.40 o
  16   0   4    22708.70    24264.53    347.45 o
  18   0   4    19705.84    19987.46    327.95 o
  20   0   4    26844.93    28435.26    765.60 o
  22   0   4     2193.39     2357.66    109.80 o
  24   0   4    29219.61    30197.97    458.43 o
  26   0   4    33974.80    35187.04    511.89 o
  28   0   4     5944.91     6396.88    419.14 o
  30   0   4     9739.38     9625.51    291.70 o
  32   0   4     1570.61     1617.36     83.88 o
  34   0   4    21013.38    20009.30    444.71 o
  36   0   4    14306.79    14115.61    787.17 o
  38   0   4      395.43      338.42     95.35 o
 -37   1   4     9847.92     9857.00    312.00 o
 -35   1   4     3797.33     3875.45    144.39 o
 -33   1   4     3247.40     3151.96    121.39 o
 -31   1   4      633.21      811.58     46.06 o
 -29   1   4     8009.30     8216.53    265.91 o
 -27   1   4     1172.19     1128.77     48.85 o
 -25   1   4      477.85      523.99     24.68 o
 -23   1   4     1782.08     1996.26     99.72 o
 -21   1   4     6375.78     6484.91    223.00 o
 -19   1   4    11461.45    11707.47    488.56 o
 -17   1   4     5884.71     6003.72    346.13 o
 -15   1   4    55192.54    58520.86   1912.12 o
 -13   1   4    30946.68    32716.46   1274.59 o
 -11   1   4    16689.55    17245.22    715.92 o
  -9   1   4     8541.73     8622.15    479.92 o
  -7   1   4   145472.05   155053.52   3803.09 o
  -5   1   4       95.77      169.12     12.97 o
  -3   1   4    11790.86    11736.66    246.24 o
  -1   1   4     8379.94     7552.90    127.79 o
   1   1   4     2564.49     2741.76    131.78 o
   3   1   4    29724.67    30283.10   1458.47 o
   5   1   4     3984.61     4253.29    222.69 o
   7   1   4    55140.06    58811.23   2458.93 o
   9   1   4    71416.59    73616.28   2717.03 o
  11   1   4     9792.13    10094.92    496.62 o
  13   1   4       25.80       -2.40     30.01 o
  15   1   4      226.61      255.18     43.12 o
  17   1   4   199743.48   209928.83   3954.48 o
  19   1   4     6205.89     6810.44    223.04 o
  21   1   4       10.58       92.37     34.62 o
  23   1   4     3450.63     3738.42    132.25 o
  25   1   4    17323.64    18055.20    252.59 o
  27   1   4     7131.49     7210.12    167.12 o
  29   1   4      805.23      846.08     34.39 o
  31   1   4    21584.04    21120.65    302.91 o
  33   1   4     4422.60     4224.61    146.02 o
  35   1   4     6252.58     5900.13    172.15 o
  37   1   4        7.74       39.09     45.64 o
 -36   2   4     1320.78     1350.85     68.59 o
 -34   2   4      135.59      199.01     73.71 o
 -32   2   4     2474.90     2569.66    174.57 o
 -30   2   4    12154.44    12055.28    525.15 o
 -28   2   4      187.75      197.45     65.70 o
 -26   2   4    18788.98    19104.04    785.49 o
 -24   2   4    46870.82    48232.77   2245.20 o
 -22   2   4       92.02      164.47     44.79 o
 -20   2   4      329.62      310.80     30.04 o
 -18   2   4       77.38       91.26     51.37 o
 -16   2   4    20884.52    22051.07   1588.63 o
 -14   2   4     2294.69     2384.87    122.28 o
 -12   2   4    33449.63    33629.71   2895.55 o
 -10   2   4     4743.78     4722.28    140.36 o
  -8   2   4     4035.46     4348.43    540.03 o
  -6   2   4     5697.84     5868.98    417.23 o
  -4   2   4     5229.27     5148.42    150.07 o
  -2   2   4    13376.56    12207.55    193.74 o
   0   2   4   156045.27   165173.36   1925.20 o
   2   2   4    55259.88    56011.97   1079.93 o
   4   2   4    16789.06    16140.94    405.67 o
   6   2   4    50596.66    50345.95   1335.77 o
   8   2   4    47463.54    48290.87   1076.07 o
  10   2   4    14596.19    14842.52   1057.13 o
  12   2   4     4668.25     5057.52    149.58 o
  14   2   4     3947.65     4303.63    419.24 o
  16   2   4     8777.02     9705.80    235.68 o
  18   2   4     5447.22     5805.50    322.01 o
  20   2   4    15825.38    16446.99    346.10 o
  22   2   4     6275.93     6307.58    207.55 o
  24   2   4    22412.54    22675.69    395.67 o
  26   2   4    21244.88    21808.35    946.96 o
  28   2   4     5954.82     5866.78    234.00 o
  30   2   4     3843.32     4220.97    206.84 o
  32   2   4     2262.43     2160.96    115.16 o
  34   2   4    16506.21    16547.17    406.54 o
  36   2   4    11384.14    11312.43    521.61 o
 -33   3   4     1688.03     1664.83     95.09 o
 -31   3   4     1043.52     1101.28     73.40 o
 -29   3   4     5364.04     5059.29    218.48 o
 -27   3   4      809.60      935.16    128.92 o
 -25   3   4      668.44      819.70     82.59 o
 -23   3   4     1035.85     1172.17    173.32 o
 -21   3   4     5363.42     5339.16    272.18 o
 -19   3   4     7959.05     7864.84    672.79 o
 -17   3   4     2150.18     2249.75    118.31 o
 -15   3   4    35908.65    37983.85   1542.16 o
 -13   3   4    14672.44    14636.64    850.17 o
 -11   3   4    13442.11    13379.43    247.78 o
  -9   3   4     2365.14     2681.84    177.94 o
  -7   3   4    76607.60    78904.26    583.09 o
  -5   3   4      850.97      815.20     46.56 o
  -3   3   4     5261.32     4936.06    137.97 o
  -1   3   4     5795.63     6261.75    154.64 o
   1   3   4      616.90      667.55     43.32 o
   3   3   4    31514.92    31821.86    350.01 o
   5   3   4     2991.16     2812.78    121.24 o
   7   3   4    23110.89    22716.13    312.02 o
   9   3   4    26168.43    26503.65    342.75 o
  11   3   4     9098.79     9624.39    213.18 o
  13   3   4      278.50      329.37     42.03 o
  15   3   4     1431.19     1183.49     72.93 o
  17   3   4    92799.12    95022.87    962.44 o
  19   3   4     4507.10     4128.77    174.21 o
  21   3   4      151.29       89.98     58.49 o
  23   3   4     1352.67     1163.40     92.80 o
  25   3   4     7547.45     7385.28    247.99 o
  27   3   4     3199.56     3320.81    311.64 o
  29   3   4      224.80      364.51     53.66 o
  31   3   4    17595.24    16962.52    784.34 o
  33   3   4     1284.22     1211.39     69.49 o
 -30   4   4     2400.27     2540.04    137.92 o
 -28   4   4      172.85      167.43     73.27 o
 -26   4   4    17462.57    17987.74    961.44 o
 -24   4   4    13674.52    13693.21    839.32 o
 -22   4   4       93.19      130.20     68.16 o
 -20   4   4      433.92      515.13     34.83 o
 -18   4   4      243.55      187.12     64.32 o
 -16   4   4      743.98      931.29     53.46 o
 -14   4   4     1192.52     1183.46     79.53 o
 -12   4   4    16000.50    16198.49    695.36 o
 -10   4   4     3495.54     3935.08    146.07 o
  -8   4   4      300.16      231.66     32.93 o
  -6   4   4     1319.02     1327.07     69.92 o
  -4   4   4      164.38       94.24     41.65 o
  -2   4   4     2849.16     3446.77    412.79 o
   0   4   4    59157.36    60243.85    538.41 o
   2   4   4    22937.58    23115.26    332.83 o
   4   4   4    11031.27    10952.46    347.97 o
   6   4   4    18278.01    17474.07    294.50 o
   8   4   4    24571.71    24964.51    600.37 o
  10   4   4     8047.09     8386.16    213.59 o
  12   4   4     1708.01     1847.37     96.02 o
  14   4   4     2837.90     3217.27    184.85 o
  16   4   4     6222.42     6083.80    195.67 o
  18   4   4     3078.83     3158.16    197.11 o
  20   4   4     7241.24     7340.90    236.00 o
  22   4   4     3151.70     3822.88    175.02 o
  24   4   4    11952.77    11987.84    523.24 o
  26   4   4    15160.69    15044.68    365.56 o
  28   4   4     4632.86     4308.19    211.26 o
  30   4   4     3928.34     3390.60    174.56 o
 -25   5   4        3.63       34.45     58.21 o
 -23   5   4     1655.21     1569.19     90.81 o
 -21   5   4     3647.16     3716.42    180.42 o
 -19   5   4     5751.45     6766.14    229.00 o
 -17   5   4       10.69       -5.03     98.31 o
 -15   5   4    11432.77    11215.75    282.37 o
 -13   5   4     8505.26     8617.18    721.97 o
 -11   5   4    10134.32    10576.22    264.19 o
  -9   5   4      183.09      217.81     55.29 o
  -7   5   4    25567.78    26216.43    402.93 o
  -5   5   4       12.50       81.43     37.58 o
  -3   5   4     3918.93     4294.19    162.45 o
  -1   5   4     2311.34     2437.89    125.54 o
   1   5   4        0.37       68.63     42.96 o
   3   5   4     6489.57     5992.28    188.29 o
   5   5   4      965.59      969.04     57.04 o
   7   5   4     8285.18     8067.34    219.49 o
   9   5   4    11792.11    12318.78    425.61 o
  11   5   4      558.46      219.28     68.04 o
  13   5   4        3.03       48.85     45.81 o
  15   5   4     1278.26     1573.42    163.09 o
  17   5   4    53109.11    56737.25    888.62 o
  19   5   4     3434.42     3657.56    177.73 o
  21   5   4      342.26      522.93     44.12 o
  23   5   4      997.86     1236.84     69.49 o
  25   5   4     6307.50     6230.69    247.25 o
 -16   6   4     1259.82     1109.49     66.21 o
 -14   6   4      515.92      635.08    123.58 o
 -12   6   4    11690.14    13533.35    547.01 o
 -10   6   4      991.93     1148.76    161.42 o
  -8   6   4       53.90       40.18     46.09 o
  -6   6   4     1169.92     1014.79    124.00 o
  -4   6   4     1078.25     1133.11     67.60 o
  -2   6   4     5150.22     5681.99    211.20 o
   0   6   4    18674.04    17445.04    360.41 o
   2   6   4     7239.05     6983.10    227.89 o
   4   6   4     2812.42     2907.70    158.19 o
   6   6   4    13092.23    14074.16    327.73 o
   8   6   4     6322.30     5756.58    206.59 o
  10   6   4     1543.77     1223.58    148.59 o
  12   6   4      659.40      623.06     43.22 o
  14   6   4     1025.20      979.97     61.32 o
  16   6   4     1227.57     1184.13     70.08 o
 -36   0   5     7077.62     6570.90    370.83 o
 -34   0   5    44950.84    44391.84    938.80 o
 -32   0   5      688.81      785.60     75.33 o
 -30   0   5      378.91      483.67     59.42 o
 -28   0   5     8273.93     8639.25    369.04 o
 -26   0   5    10293.49    11173.09    410.39 o
 -24   0   5     4055.50     4257.61    252.73 o
 -22   0   5      272.38      162.60    107.55 o
 -20   0   5    53541.86    56391.79    835.84 o
 -18   0   5     1657.78     1786.29    132.65 o
 -16   0   5    45905.83    48454.76    700.48 o
 -14   0   5    19725.98    19117.34    418.21 o
 -12   0   5    35279.04    36665.06    556.48 o
 -10   0   5    50448.67    51206.64    636.39 o
  -8   0   5       25.42       32.93     47.66 o
  -6   0   5     7123.40     7004.97    216.64 o
  -4   0   5    14327.55    13711.43    294.53 o
  -2   0   5    61149.40    61858.55    634.37 o
   0   0   5    11455.40    11487.21    269.92 o
   2   0   5      143.99      155.90     25.79 o
   4   0   5      148.17      252.17     27.86 o
   6   0   5     1339.80     1555.12    118.35 o
   8   0   5    11741.25    11300.92    304.12 o
  10   0   5    17743.93    17926.48    399.12 o
  12   0   5    23587.34    24094.06    482.49 o
  14   0   5     5993.58     6700.16    261.48 o
  16   0   5     6019.62     6793.82    273.93 o
  18   0   5     9430.82    10048.75    354.33 o
  20   0   5    10313.82     9903.52    369.65 o
  22   0   5     1533.29     1652.63    116.69 o
  24   0   5       25.31       26.94     83.81 o
  26   0   5    12557.97    13060.16    467.65 o
  28   0   5    29124.62    29007.16    707.77 o
  30   0   5      685.49      654.75     69.58 o
  32   0   5      431.53      204.99    110.79 o
  34   0   5      115.72      252.13    101.77 o
 -35   1   5      550.74      681.51     49.27 o
 -33   1   5      189.77      240.54     49.94 o
 -31   1   5    19956.28    19968.22    430.17 o
 -29   1   5    18012.13    18636.13    721.79 o
 -27   1   5    21179.75    22018.55    630.31 o
 -25   1   5    10897.94    10887.46    285.45 o
 -23   1   5      268.71      214.25     40.23 o
 -21   1   5      952.95      904.07     44.73 o
 -19   1   5    40041.04    41589.05   1701.50 o
 -17   1   5    14751.10    15375.68   1084.05 o
 -15   1   5    19342.27    19990.53   1427.91 o
 -13   1   5      142.30      205.32     27.06 o
 -11   1   5    26992.78    28857.75   1282.56 o
  -9   1   5     2854.71     3182.68    309.75 o
  -7   1   5    36685.15    37617.00   1270.54 o
  -5   1   5    27576.37    27259.64   1302.68 o
  -3   1   5    23328.40    22118.86    937.23 o
  -1   1   5       94.11      132.99     16.27 o
   1   1   5    10262.36    10111.50    188.34 o
   3   1   5     1157.47     1367.62    138.84 o
   5   1   5     6520.12     6722.24    164.79 o
   7   1   5    15884.98    16937.00    859.18 o
   9   1   5    49182.34    52395.53   3333.32 o
  11   1   5     2618.06     2674.13    120.66 o
  13   1   5     1627.27     1800.48     93.40 o
  15   1   5    21310.71    23159.37   1737.57 o
  17   1   5      137.03      223.28     33.69 o
  19   1   5     1590.23     1637.24     91.11 o
  21   1   5      926.79      932.61    150.15 o
  23   1   5    12074.26    12777.87    305.51 o
  25   1   5     4199.10     4022.84    289.48 o
  27   1   5     1516.09     1642.44     96.36 o
  29   1   5        9.94      157.89     77.96 o
  31   1   5     7520.72     7625.43    271.37 o
  33   1   5      963.71      972.67     59.31 o
  35   1   5      594.91      517.98    110.11 o
 -34   2   5    30414.07    31272.97    796.75 o
 -32   2   5     1070.80     1085.44     80.66 o
 -30   2   5     2112.13     2120.16    172.55 o
 -28   2   5     4236.67     3691.27    256.12 o
 -26   2   5     3626.10     3686.14    229.43 o
 -24   2   5     1186.47     1114.29     82.52 o
 -22   2   5      169.74      206.79     36.15 o
 -20   2   5    37063.56    36586.18    658.83 o
 -18   2   5      405.84      489.71     44.69 o
 -16   2   5    20849.53    21948.20    465.16 o
 -14   2   5     3900.39     3706.84    191.99 o
 -12   2   5    34581.91    33175.83    543.69 o
 -10   2   5    24310.75    23595.02    436.14 o
  -8   2   5      361.75      250.62     32.71 o
  -6   2   5    21992.03    21653.86    406.31 o
  -4   2   5     1012.29      841.52     75.62 o
  -2   2   5    48357.75    48777.99    609.58 o
   0   2   5     2888.46     2630.22    142.62 o
   2   2   5     2521.67     2375.20    137.69 o
   4   2   5     3854.31     3599.69    168.48 o
   6   2   5      836.82      847.06     61.54 o
   8   2   5    17674.93    16749.22    376.51 o
  10   2   5    13387.33    13307.13    341.09 o
  12   2   5    34285.61    34047.73    568.17 o
  14   2   5     5634.21     5453.84    238.26 o
  16   2   5      908.73      867.28     78.36 o
  18   2   5     3691.72     3567.97    218.46 o
  20   2   5     4685.92     5387.83    272.80 o
  22   2   5     1053.11     1087.20     84.59 o
  24   2   5      297.15      355.59     46.06 o
  26   2   5     5742.80     6136.43    313.45 o
  28   2   5    25913.04    28143.55    695.10 o
  30   2   5     1518.64     1354.94    131.41 o
  32   2   5      123.94      172.93    124.57 o
  34   2   5        2.60       18.19     80.35 o
 -31   3   5    13834.06    13992.18    519.03 o
 -29   3   5    12130.12    12691.55    471.67 o
 -27   3   5    13183.09    13328.08    452.45 o
 -25   3   5     8002.28     8668.75    360.46 o
 -23   3   5      151.90      160.27     91.42 o
 -21   3   5     1678.03     1377.27    107.70 o
 -19   3   5    20826.37    22010.21    519.59 o
 -17   3   5     8283.91     8629.27    323.05 o
 -15   3   5    14281.91    14666.47    400.94 o
 -13   3   5       30.79      128.94     56.64 o
 -11   3   5    13153.22    12994.29    356.82 o
  -9   3   5      915.98      939.45     69.38 o
  -7   3   5    19427.72    20459.48    435.89 o
  -5   3   5    20990.63    20583.18    430.19 o
  -3   3   5    10837.60    11072.65    313.25 o
  -1   3   5      363.03      364.86     37.31 o
   1   3   5     6919.40     7200.46    254.22 o
   3   3   5      864.44      889.64     64.53 o
   5   3   5     1389.06     1494.87     99.17 o
   7   3   5     4784.57     4838.79    221.81 o
   9   3   5    38611.01    36765.78    608.22 o
  11   3   5      783.44      723.12     61.99 o
  13   3   5     1094.51     1148.42     89.67 o
  15   3   5     9895.08    10083.10    336.91 o
  17   3   5     1840.49     1680.49    123.41 o
  19   3   5      239.09      143.47    113.30 o
  21   3   5      105.97      152.89     69.77 o
  23   3   5     9126.40     9618.45    389.69 o
  25   3   5     1731.77     1736.69    127.76 o
  27   3   5     1387.79     1361.47     96.36 o
  29   3   5        1.58        0.00     90.02 o
  31   3   5     5205.81     5164.57    330.46 o
 -28   4   5     2374.22     2395.19    141.43 o
 -26   4   5     4312.75     4732.08    311.87 o
 -24   4   5      796.28      762.60     73.27 o
 -22   4   5       36.89       70.63     64.27 o
 -20   4   5    21391.96    22072.86    414.00 o
 -18   4   5       17.62       -6.90     54.07 o
 -16   4   5     9906.67    10307.29    611.13 o
 -14   4   5     2608.39     2751.58    290.62 o
 -12   4   5    12369.11    12637.01    798.08 o
 -10   4   5    14745.81    15458.03    332.13 o
  -8   4   5     1325.65     1293.21     76.63 o
  -6   4   5     5516.68     5917.32    181.96 o
  -4   4   5     3919.61     3914.60    160.22 o
  -2   4   5    30741.30    32015.46    414.28 o
   0   4   5     6224.96     5709.54    177.74 o
   2   4   5     1041.89     1141.97    136.11 o
   4   4   5       27.42        9.90     72.99 o
   6   4   5      460.23      241.17     92.14 o
   8   4   5      349.93      550.47     46.06 o
  10   4   5     2774.91     2981.06    191.41 o
  12   4   5    12068.66    12895.57    407.57 o
  14   4   5     2412.78     2688.89    200.55 o
  16   4   5     4181.72     3869.76    237.41 o
  18   4   5     6865.96     6295.18    296.38 o
  20   4   5     3312.03     2565.99    202.30 o
  22   4   5     2407.09     1832.28    138.90 o
  24   4   5       26.01       76.67     90.72 o
  26   4   5     9903.60     9465.50    430.48 o
 -21   5   5     1541.94     1593.42    269.73 o
 -19   5   5    12029.42    11651.14    681.52 o
 -17   5   5     2440.67     2420.72    124.00 o
 -15   5   5     9924.91    11175.93    767.60 o
 -13   5   5      273.92      418.82    199.55 o
 -11   5   5     9223.83     9656.24    270.21 o
  -9   5   5       13.07       12.31     45.37 o
  -7   5   5     4195.79     3939.56    168.01 o
  -5   5   5     7272.48     6971.65    218.54 o
  -3   5   5     6270.93     6818.07    209.60 o
  -1   5   5      790.61      679.25     73.04 o
   1   5   5      396.41      179.61     64.86 o
   3   5   5      268.73      764.27    382.98 o
   5   5   5     1154.20     1402.29     86.54 o
   7   5   5     2500.83     2879.36    168.93 o
   9   5   5    27599.60    28775.33    448.42 o
  11   5   5      416.66      436.37     35.34 o
  13   5   5      162.84      159.21     76.57 o
  15   5   5     5803.80     6170.30    227.56 o
  17   5   5     3331.65     3578.16    177.15 o
  19   5   5       68.71      107.46     63.01 o
  21   5   5        7.32       56.75     56.03 o
 -12   6   5     4714.60     4794.03    297.72 o
 -10   6   5     3967.75     4041.65    191.17 o
  -8   6   5     1412.11     1879.85    296.33 o
  -6   6   5     3535.56     3587.44    179.75 o
  -4   6   5     1294.99     1344.84     76.51 o
  -2   6   5    11737.43    12165.20    565.14 o
   0   6   5     3465.05     5166.58    204.59 o
   2   6   5     2052.11     2764.43    144.31 o
   4   6   5      841.53      927.90     53.05 o
   6   6   5      108.22      177.49     72.51 o
   8   6   5       77.97       12.86     55.91 o
  10   6   5      662.57      585.28    162.52 o
 -34   0   6     2839.63     2853.69    212.79 o
 -32   0   6     3052.02     2931.06    214.23 o
 -30   0   6     2855.76     2557.78    198.97 o
 -28   0   6     6040.08     6291.57    348.67 o
 -26   0   6     3947.59     3949.34    269.24 o
 -24   0   6      102.28      178.68     90.03 o
 -22   0   6     3058.16     2976.56    208.09 o
 -20   0   6     8574.19     8508.15    336.63 o
 -18   0   6     6734.23     6742.60    296.64 o
 -16   0   6    11310.21    10500.51    344.15 o
 -14   0   6     2984.13     3013.18    185.75 o
 -12   0   6    11876.41    11833.44    340.91 o
 -10   0   6    43327.16    44868.02    648.92 o
  -8   0   6    43651.06    46492.30    637.49 o
  -6   0   6    20338.63    20097.20    406.21 o
  -4   0   6       42.17      -43.29     58.71 o
  -2   0   6     8839.06     8696.00    256.64 o
   0   0   6    10147.03     9514.37    276.90 o
   2   0   6      853.19      841.30     62.00 o
   4   0   6    19205.43    20925.50    427.19 o
   6   0   6        2.26      388.18     38.91 o
   8   0   6    33557.45    33349.00    578.11 o
  10   0   6    24872.23    25090.60    527.32 o
  12   0   6      687.18      797.96     75.81 o
  14   0   6     4314.71     5055.09    246.88 o
  16   0   6    14922.36    14486.43    428.27 o
  18   0   6    70859.27    71519.38   1014.93 o
  20   0   6    13368.44    13728.52    458.90 o
  22   0   6     7458.71     7979.59    360.23 o
  24   0   6      546.02      583.04     64.27 o
  26   0   6    13448.11    13429.13    495.41 o
  28   0   6     2014.56     1974.44    170.00 o
  30   0   6       42.04       87.95     72.76 o
  32   0   6    20660.80    19767.50    658.56 o
 -33   1   6        5.11      106.95     57.48 o
 -31   1   6      487.23      577.36     46.27 o
 -29   1   6     9693.52    10184.42    315.85 o
 -27   1   6     5916.61     5708.51    225.30 o
 -25   1   6     4891.82     5424.02    212.51 o
 -23   1   6    20361.66    20917.61    565.28 o
 -21   1   6     7051.85     7658.43    231.89 o
 -19   1   6     2641.78     2856.45    234.34 o
 -17   1   6     3023.47     3059.29    144.00 o
 -15   1   6     1575.90     1674.15     83.72 o
 -13   1   6     3228.62     3224.47    134.13 o
 -11   1   6    14070.30    14889.51    790.10 o
  -9   1   6     9162.61     9345.45    429.86 o
  -7   1   6      862.25      883.12     48.01 o
  -5   1   6     2401.99     2503.44    171.12 o
  -3   1   6     1921.45     1998.49     94.32 o
  -1   1   6      562.50      487.12     27.85 o
   1   1   6   116065.23   122068.45   1848.24 o
   3   1   6       65.20       46.08     42.52 o
   5   1   6       77.14       92.93     47.40 o
   7   1   6     8005.07     8943.36    255.40 o
   9   1   6    54375.75    57439.93    957.52 o
  11   1   6     4271.21     4353.86    271.89 o
  13   1   6     3249.09     3384.36    148.58 o
  15   1   6     6312.32     6946.12    215.12 o
  17   1   6     7422.08     7282.06    227.92 o
  19   1   6     5349.35     5552.10    304.56 o
  21   1   6     9467.07     9712.79    278.67 o
  23   1   6    11028.09    11951.57    336.84 o
  25   1   6    20727.75    19542.05    932.27 o
  27   1   6     7531.63     7736.82    552.31 o
  29   1   6     1440.11     1474.89     83.67 o
  31   1   6     5938.09     5268.12    782.87 o
 -32   2   6      358.83      385.07     63.79 o
 -30   2   6     1699.29     1803.56    160.48 o
 -28   2   6     3075.11     3216.91    252.34 o
 -26   2   6     5647.87     5920.17    310.81 o
 -24   2   6     2137.49     2063.63    148.80 o
 -22   2   6      870.36      846.38     75.81 o
 -20   2   6     4918.33     5057.29    259.37 o
 -18   2   6     1479.14     1367.16    112.76 o
 -16   2   6     2883.25     3021.39    193.30 o
 -14   2   6     5230.81     5178.99    241.97 o
 -12   2   6    10640.81    10082.40    332.90 o
 -10   2   6    17886.61    17336.13    414.58 o
  -8   2   6    24744.78    24414.18    483.48 o
  -6   2   6    26594.63    25992.42    490.84 o
  -4   2   6      425.63      457.94     39.62 o
  -2   2   6     1756.23     1614.12    127.59 o
   0   2   6     4681.91     4848.42    216.25 o
   2   2   6        4.38       82.19     55.72 o
   4   2   6    30180.13    28842.88    520.54 o
   6   2   6      184.78      148.30     66.78 o
   8   2   6    16052.18    16490.38    409.60 o
  10   2   6    16471.82    17223.20    425.59 o
  12   2   6     1998.66     1771.42    125.99 o
  14   2   6     3088.79     3452.31    206.98 o
  16   2   6     7559.41     7788.86    316.29 o
  18   2   6    51916.44    53801.21    865.77 o
  20   2   6    10876.37    11162.65    398.38 o
  22   2   6     5365.18     5649.19    298.76 o
  24   2   6      269.54      306.52    104.32 o
  26   2   6     9558.58    10527.05    434.02 o
  28   2   6     1357.08     1396.90    117.10 o
  30   2   6      112.19        0.00    129.17 o
 -29   3   6     5711.87     6098.56    330.60 o
 -27   3   6     4321.93     4529.08    276.39 o
 -25   3   6     3781.25     3524.29    251.11 o
 -23   3   6    13900.75    14634.04    465.58 o
 -21   3   6     3628.19     3627.44    239.10 o
 -19   3   6     2703.71     2662.43    202.44 o
 -17   3   6     1062.35     1165.29     97.26 o
 -15   3   6      324.77      448.65     44.45 o
 -13   3   6     3355.12     3515.32    208.39 o
 -11   3   6    10099.75     9709.69    333.63 o
  -9   3   6     6137.92     6070.05    258.85 o
  -7   3   6      760.56      659.48     52.08 o
  -5   3   6     2823.49     2586.56    184.06 o
  -3   3   6     2957.93     2925.61    175.78 o
  -1   3   6      702.36      537.56     44.47 o
   1   3   6    72231.85    73259.52    885.74 o
   3   3   6        1.25       56.64     51.80 o
   5   3   6     1042.84     1005.89     79.52 o
   7   3   6    11534.04    11513.33    358.22 o
   9   3   6    31208.87    32568.92    614.45 o
  11   3   6      924.76     1064.94     83.19 o
  13   3   6     2551.78     2660.35    191.59 o
  15   3   6     2602.95     2529.45    197.82 o
  17   3   6     3424.16     4489.28    252.72 o
  19   3   6     1859.02     1742.27    123.62 o
  21   3   6     5104.34     5230.86    289.15 o
  23   3   6     6568.55     6540.98    331.88 o
  25   3   6    13308.33    15167.69    517.54 o
  27   3   6     3981.71     3974.72    286.00 o
 -24   4   6      963.04      912.71     70.28 o
 -22   4   6     1380.10     1394.14    118.94 o
 -20   4   6     6885.27     6581.58    329.39 o
 -18   4   6     5289.07     5711.92    297.04 o
 -16   4   6     1348.87     1304.76    106.73 o
 -14   4   6      241.68      294.54     43.06 o
 -12   4   6     5607.77     5162.80    276.83 o
 -10   4   6    22674.36    21388.82    531.38 o
  -8   4   6    13365.98    13475.56    413.04 o
  -6   4   6     6571.72     7113.71    305.88 o
  -4   4   6       28.87      -21.87     74.14 o
  -2   4   6     4468.01     3534.80    220.39 o
   0   4   6     3514.21     3480.88    207.24 o
   2   4   6      656.10      664.44     57.60 o
   4   4   6    10411.18    10520.18    364.95 o
   6   4   6        4.07      135.84     33.15 o
   8   4   6     9493.14     9177.91    349.69 o
  10   4   6     5866.50     6122.11    285.01 o
  12   4   6       10.75      148.73     67.92 o
  14   4   6     1815.85     1298.88    109.32 o
  16   4   6     5181.49     5953.36    306.50 o
  18   4   6    34164.72    35156.34    759.94 o
  20   4   6     8728.27     8848.57    385.58 o
  22   4   6     3211.49     3278.62    213.33 o
  24   4   6      424.48      232.85    143.03 o
 -17   5   6       56.69      148.74     45.59 o
 -15   5   6       12.48       86.11     99.46 o
 -13   5   6     1561.73     1653.96    147.09 o
 -11   5   6     6834.08     6480.48    329.13 o
  -9   5   6     1786.19     1693.08    138.59 o
  -7   5   6     1461.90     1487.66    120.11 o
  -5   5   6      969.72      926.59     73.05 o
  -3   5   6     1413.15     1367.74    114.34 o
  -1   5   6      880.82     1083.44     84.33 o
   1   5   6    26124.29    26447.19    622.53 o
   3   5   6       64.30      -13.12     95.09 o
   5   5   6       45.14      105.91     37.53 o
   7   5   6     5825.65     5441.90    305.26 o
   9   5   6    13135.16    12241.74    444.37 o
  11   5   6      462.05      545.19     59.43 o
  13   5   6      723.46      702.66     65.43 o
  15   5   6     2701.17     2418.91    199.15 o
  17   5   6      661.57      282.66    127.62 o
 -30   0   7     7064.80     6848.89    384.48 o
 -28   0   7    31831.60    29630.15    760.75 o
 -26   0   7     6979.56     5819.87    339.63 o
 -24   0   7     9710.47     9291.74    410.92 o
 -22   0   7      962.87      904.96     78.12 o
 -20   0   7      131.15      157.50     37.76 o
 -18   0   7    42807.49    42095.30    768.80 o
 -16   0   7       40.21       11.28     83.35 o
 -14   0   7        0.68       63.32     51.80 o
 -12   0   7        6.37      120.64     60.32 o
 -10   0   7    19306.06    18927.87    455.27 o
  -8   0   7     5554.64     4934.16    233.50 o
  -6   0   7    14623.79    14098.08    374.38 o
  -4   0   7    27566.81    27633.31    524.01 o
  -2   0   7     2139.39     1953.93    150.48 o
   0   0   7     3923.18     3653.75    195.65 o
   2   0   7     7485.14     7435.10    269.11 o
   4   0   7     2761.48     2699.38    170.67 o
   6   0   7     2379.82     2250.76    166.21 o
   8   0   7        2.77      -30.62     73.45 o
  10   0   7    13547.63    13718.18    407.13 o
  12   0   7     9254.92     8906.99    348.72 o
  14   0   7     1245.98     1386.89    112.04 o
  16   0   7     4834.40     4847.62    279.94 o
  18   0   7     1952.49     2210.36    162.17 o
  20   0   7     1779.45     1903.84    157.29 o
  22   0   7       19.39      -15.43     98.54 o
  24   0   7     4531.39     4833.07    305.39 o
  26   0   7     1437.73     1267.91     93.36 o
  28   0   7     7565.42     6886.55    379.11 o
 -29   1   7     2624.02     2501.63    230.98 o
 -27   1   7     9581.24     9224.00    302.08 o
 -25   1   7     2528.11     2669.42    244.03 o
 -23   1   7     2711.41     2512.09    145.87 o
 -21   1   7     3036.43     2891.67    147.10 o
 -19   1   7    15753.21    16028.19    578.28 o
 -17   1   7      215.80      296.04    133.91 o
 -15   1   7    40460.71    40435.84   1381.85 o
 -13   1   7     1477.86     1460.61     87.61 o
 -11   1   7    20328.91    19731.87    338.44 o
  -9   1   7    11298.39    11004.72    349.56 o
  -7   1   7      730.45      790.67     47.79 o
  -5   1   7      279.62      329.55     25.60 o
  -3   1   7      771.65      752.13     49.35 o
  -1   1   7    23776.53    23137.04    678.88 o
   1   1   7     6636.80     6199.62    180.01 o
   3   1   7      542.68      469.74     31.38 o
   5   1   7     3118.01     3053.55    137.20 o
   7   1   7     3935.53     3741.44    226.83 o
   9   1   7    13723.95    13450.90    296.03 o
  11   1   7       26.93      183.28     87.03 o
  13   1   7     9519.39     9289.45    871.36 o
  15   1   7     8432.24     8865.76    483.88 o
  17   1   7      110.13       62.75     51.73 o
  19   1   7     1655.95     1863.89    226.91 o
  21   1   7     1544.96     1331.06    225.96 o
  23   1   7     2264.98     2082.80    108.74 o
  25   1   7     2279.49     2081.75    121.12 o
  27   1   7      481.48      628.48    126.22 o
  29   1   7    17884.08    15942.55    678.26 o
 -28   2   7    17224.71    16637.40    555.44 o
 -26   2   7     2554.69     2559.44    178.60 o
 -24   2   7     9919.51    10271.83    409.94 o
 -22   2   7       80.75       13.35     87.73 o
 -20   2   7      229.08       50.66    101.10 o
 -18   2   7    23730.18    23146.88    563.76 o
 -16   2   7        5.88      -57.10     63.78 o
 -14   2   7     1578.42     1212.71     90.16 o
 -12   2   7        1.79      -66.54     66.54 o
 -10   2   7    11646.51    11225.83    361.82 o
  -8   2   7     2937.57     2602.25    185.22 o
  -6   2   7     5527.61     5253.55    248.95 o
  -4   2   7    28491.94    25949.30    533.75 o
  -2   2   7     1636.06     1566.96    115.78 o
   0   2   7     1988.38     1922.17    122.28 o
   2   2   7     2740.73     2496.35    171.80 o
   4   2   7     4648.08     4061.20    206.84 o
   6   2   7     4193.12     4145.12    228.70 o
   8   2   7        0.19       83.12     58.71 o
  10   2   7    16187.13    15930.05    440.64 o
  12   2   7     5403.85     5768.51    272.68 o
  14   2   7     4469.29     3922.63    251.83 o
  16   2   7     6197.10     5867.28    293.91 o
  18   2   7     1629.33     1625.19    134.20 o
  20   2   7     1942.12     2038.92    146.46 o
  22   2   7       83.55      195.02     75.06 o
  24   2   7     2562.26     2386.45    179.06 o
  26   2   7     1761.25     1615.23    124.51 o
 -25   3   7     1525.68     1603.82    126.33 o
 -23   3   7     2050.34     2296.75    170.68 o
 -21   3   7     1177.95     1297.58     96.11 o
 -19   3   7    10632.13    10183.57    393.50 o
 -17   3   7       24.45       50.65     85.42 o
 -15   3   7    23517.52    23439.84    563.86 o
 -13   3   7      510.98      467.61     49.06 o
 -11   3   7    14150.21    13453.97    417.70 o
  -9   3   7     5773.08     5589.35    266.95 o
  -7   3   7     1460.50     1312.39    103.52 o
  -5   3   7      124.92      159.57     80.36 o
  -3   3   7      289.12      340.85     40.53 o
  -1   3   7    15020.90    14095.23    418.50 o
   1   3   7    10619.22    10221.07    349.00 o
   3   3   7      669.32      766.74     55.06 o
   5   3   7     2096.19     2057.96    143.27 o
   7   3   7     1253.54     1286.99     97.51 o
   9   3   7     2652.55     2398.29    184.89 o
  11   3   7       47.70      -72.07     88.18 o
  13   3   7     8411.60     7617.04    326.26 o
  15   3   7     5256.63     4267.75    263.51 o
  17   3   7      856.56     1023.50     68.20 o
  19   3   7     1627.54     1486.71    123.82 o
  21   3   7      784.55      887.48     69.12 o
  23   3   7     2653.18     2589.09    197.76 o
 -20   4   7       27.84       44.67     77.36 o
 -18   4   7    19330.10    17928.96    558.61 o
 -16   4   7      359.86      -13.82    106.17 o
 -14   4   7      634.30      639.49     59.89 o
 -12   4   7        3.63      154.95     70.68 o
 -10   4   7    10876.19    10487.80    395.00 o
  -8   4   7      804.45     1007.33     86.63 o
  -6   4   7     4541.60     4866.66    272.58 o
  -4   4   7    13886.83    13776.43    445.59 o
  -2   4   7      761.18      750.87     64.51 o
   0   4   7      308.07      339.93    113.77 o
   2   4   7     1938.78     2180.32    159.38 o
   4   4   7     1628.50     2073.39    148.49 o
   6   4   7     1515.27     1619.19    142.48 o
   8   4   7      169.92      102.93     96.25 o
  10   4   7    13058.95    11813.08    434.40 o
  12   4   7     3451.38     3459.95    244.34 o
  14   4   7     2192.96     2402.28    151.79 o
  16   4   7     1780.04     2022.96    137.43 o
  18   4   7     2473.75     2067.02    159.20 o
  -9   5   7     2433.53     2527.88    174.65 o
  -7   5   7     1102.70     1182.45     98.40 o
  -5   5   7       58.42       28.32     87.26 o
  -3   5   7       50.25      126.87     87.95 o
  -1   5   7     8873.86     9123.66    378.13 o
   1   5   7     5908.18     5612.61    309.38 o
   3   5   7       29.69      -14.28    104.07 o
   5   5   7     1412.77     1463.76    109.95 o
   7   5   7      257.20      214.86     44.22 o
 -26   0   8     7351.20     7538.72    387.11 o
 -24   0   8     1746.58     1627.92    121.98 o
 -22   0   8     4108.65     3987.79    268.73 o
 -20   0   8     6294.88     6717.60    337.12 o
 -18   0   8     3825.39     4228.80    256.69 o
 -16   0   8     4603.08     3901.96    259.90 o
 -14   0   8      184.13      182.15     75.76 o
 -12   0   8     8952.73     9022.67    350.20 o
 -10   0   8      575.51      493.45     47.46 o
  -8   0   8     1076.80     1006.52     73.99 o
  -6   0   8     1884.30     2166.47    162.39 o
  -4   0   8     7472.34     7242.31    289.03 o
  -2   0   8     1934.22     1927.17    126.65 o
   0   0   8     6938.19     6480.28    274.28 o
   2   0   8    33246.28    32629.62    627.95 o
   4   0   8     1874.36     1978.69    143.48 o
   6   0   8    10113.95    10333.13    369.29 o
   8   0   8      128.62      -83.59    104.77 o
  10   0   8    38371.61    37861.98    744.95 o
  12   0   8        4.22      -13.35     91.63 o
  14   0   8     3700.29     3676.97    257.15 o
  16   0   8     5398.34     5239.90    307.74 o
  18   0   8     1414.26     1525.89    112.73 o
  20   0   8    11085.97    10647.43    447.31 o
  22   0   8     1224.75     1508.04    127.92 o
  24   0   8    16413.38    16446.00    591.51 o
 -25   1   8     5759.62     5533.67    240.03 o
 -23   1   8     6486.46     6840.86    252.69 o
 -21   1   8      141.19      151.01    128.26 o
 -19   1   8     2951.07     3180.74    171.47 o
 -17   1   8       40.25      -21.72     58.32 o
 -15   1   8     2902.66     2818.43    140.39 o
 -13   1   8     1198.96     1179.47    125.74 o
 -11   1   8       73.20       93.77     52.85 o
  -9   1   8     6166.97     6236.58    217.26 o
  -7   1   8    43833.53    42268.74    906.01 o
  -5   1   8     1075.52     1056.73     67.99 o
  -3   1   8       27.08       43.46     46.28 o
  -1   1   8     1020.68      958.52     53.04 o
   1   1   8     4700.67     3880.03    159.37 o
   3   1   8      455.30      519.88     33.94 o
   5   1   8    19749.21    20425.05    539.34 o
   7   1   8     6236.89     6228.52    216.00 o
   9   1   8     8172.29     7827.00    238.35 o
  11   1   8     8573.96     8983.36    896.09 o
  13   1   8     4991.37     5040.59    208.58 o
  15   1   8      565.43      676.51     49.20 o
  17   1   8    29768.35    30891.93    552.76 o
  19   1   8    12715.35    13167.92    357.24 o
  21   1   8     3888.65     3934.07    194.15 o
  23   1   8    14471.42    15211.39    404.52 o
 -22   2   8     1551.27     1584.51    120.11 o
 -20   2   8     8867.18     8970.79    388.15 o
 -18   2   8     3331.30     3215.50    232.07 o
 -16   2   8     4611.82     4162.38    260.09 o
 -14   2   8       14.93      -90.48     90.48 o
 -12   2   8     4179.35     4143.68    245.23 o
 -10   2   8      249.25      339.45     43.99 o
  -8   2   8     3383.11     3626.32    218.73 o
  -6   2   8     1146.23     1289.82    106.72 o
  -4   2   8     5073.77     4772.04    257.04 o
  -2   2   8     2438.10     2554.03    194.78 o
   0   2   8     8736.50     8769.96    327.13 o
   2   2   8    32304.40    32429.29    648.81 o
   4   2   8     1896.57     2006.94    137.24 o
   6   2   8    12130.84    11287.28    379.84 o
   8   2   8      233.68      222.92     38.69 o
  10   2   8    35486.39    33942.76    704.91 o
  12   2   8        2.56      -78.05     84.50 o
  14   2   8     4927.45     4925.21    274.74 o
  16   2   8     4473.30     4447.39    290.10 o
  18   2   8     1670.95     1475.90     98.45 o
  20   2   8     9556.82    10369.08    446.60 o
  22   2   8     2144.46     1913.72    126.86 o
 -19   3   8     3992.53     4366.14    276.52 o
 -17   3   8       74.88       85.19    110.06 o
 -15   3   8     1696.30     1652.08    138.12 o
 -13   3   8     1379.17     1401.54    117.10 o
 -11   3   8      302.28      379.99     46.98 o
  -9   3   8     6262.82     5487.80    294.74 o
  -7   3   8    30527.42    31334.32    662.79 o
  -5   3   8      565.97      551.47     52.98 o
  -3   3   8      700.81      483.58     55.52 o
  -1   3   8     2113.08     2086.99    149.02 o
   1   3   8     2119.39     2508.46    197.47 o
   3   3   8       74.96       37.07     83.12 o
   5   3   8    15495.46    15460.05    469.73 o
   7   3   8     2939.79     2677.83    208.92 o
   9   3   8     3238.49     3501.65    229.75 o
  11   3   8     3717.75     3732.17    252.25 o
  13   3   8     2586.04     2209.27    171.91 o
  15   3   8      729.69      990.87     74.64 o
  17   3   8    18076.36    18697.80    570.35 o
 -10   4   8      470.23      430.02     57.35 o
  -8   4   8      219.67      280.25    120.67 o
  -4   4   8     4454.42     4067.49    253.54 o
  -2   4   8     1436.63     1532.97    132.78 o
   0   4   8     1028.61     1195.76     83.42 o
   2   4   8    13037.43    13000.27    469.59 o
   4   4   8     1464.38     1666.25    128.40 o
   6   4   8     5056.53     5430.26    291.58 o
   8   4   8       86.09      -14.51    105.69 o
  10   4   8    15322.57    15740.95    519.33 o
 -18   0   9     2470.20     2612.46    182.27 o
 -16   0   9     4853.19     4174.14    275.59 o
 -14   0   9    22291.90    21199.79    587.93 o
 -12   0   9    14482.98    13887.74    450.74 o
 -10   0   9    10739.44    10358.87    383.77 o
  -8   0   9     4520.59     4624.96    263.78 o
  -6   0   9       14.85      145.51     59.63 o
  -4   0   9       89.40      -71.84    105.92 o
  -2   0   9     8196.46     8270.78    339.60 o
   0   0   9    14650.25    14024.95    445.18 o
   2   0   9     4844.96     5261.38    270.34 o
   4   0   9     1320.92     1276.36     93.82 o
   6   0   9     7163.19     8236.88    346.67 o
   8   0   9     5024.03     4717.58    285.63 o
  10   0   9    10061.59    10125.93    412.32 o
  12   0   9     5170.56     5037.59    302.52 o
  14   0   9     1620.36     2215.23    168.77 o
  16   0   9     3245.95     3507.93    272.20 o
  18   0   9      726.25      657.27     67.50 o
 -17   1   9    19456.64    20090.10    415.10 o
 -15   1   9      902.93      902.79     49.29 o
 -13   1   9      110.03       40.69     69.08 o
 -11   1   9     1350.17     1275.84     56.69 o
  -9   1   9    13634.24    12995.38    310.26 o
  -7   1   9     5669.20     5291.95    205.93 o
  -5   1   9      123.01      162.78    110.87 o
  -3   1   9    24186.85    23787.38    407.96 o
  -1   1   9      306.85      329.94     92.01 o
   1   1   9    11510.95    11357.42    590.79 o
   3   1   9     1518.26     1654.34     83.10 o
   5   1   9     9723.56     9369.58    270.47 o
   7   1   9     2423.37     2796.83    233.62 o
   9   1   9      353.98      427.48     67.48 o
  11   1   9     2360.41     2226.53    116.88 o
  13   1   9     4673.34     4797.35    219.27 o
  15   1   9    18650.64    19501.88    635.12 o
  17   1   9      437.68      448.32     74.85 o
 -14   2   9    20365.24    19080.29    560.67 o
 -12   2   9     9852.06     9568.23    396.10 o
 -10   2   9    10008.25     9385.42    382.02 o
  -8   2   9     1467.52     1835.04    141.09 o
  -6   2   9        1.10       39.14     74.83 o
  -4   2   9      399.40      420.33     49.06 o
  -2   2   9     7873.98     6895.87    317.62 o
   0   2   9     7851.75     8185.91    337.32 o
   2   2   9     6654.79     5944.47    301.30 o
   4   2   9      851.18      818.87     61.98 o
   6   2   9     8283.83     7746.10    347.63 o
   8   2   9     3060.20     2799.98    185.83 o
  10   2   9     6171.38     6606.80    336.54 o
  12   2   9     5075.48     5429.81    314.71 o
  14   2   9     2569.01     2152.76    182.74 o
  -7   3   9     2608.30     2650.56    181.13 o
  -5   3   9      135.27      268.03    110.30 o
  -3   3   9    14056.03    13853.25    466.43 o
  -1   3   9       36.48      140.68     74.37 o
   1   3   9     5013.87     5807.31    301.51 o
   3   3   9      346.14      310.91     49.29 o
   5   3   9     6726.94     6630.54    338.29 o
   7   3   9     1163.18     1217.07     92.18 o
  -6   0  10    20396.98    19341.51    560.59 o
  -4   0  10     2007.56     2294.51    172.51 o
  -2   0  10     1827.37     2003.62    157.96 o
   0   0  10       12.81       28.09     87.03 o
   2   0  10       23.29      173.37     93.48 o
   4   0  10     1098.73     1046.93     82.04 o
  -1   1  10       13.59       66.61    149.66 o
   1   1  10     8193.88     8848.77    382.04 o
 
